# Supplementary material for: Comparative Proteomics Demonstrates Altered Metabolism Pathways in Cotrimoxazole- Resistant and Amikacin-Resistant Klebsiella pneumoniae Isolates
Source: Front Microbiol. 2021 Nov 18;12:773829. doi: 10.3389/fmicb.2021.773829 (PMC8637018; doi:10.3389/fmicb.2021.773829)
Supplement: Supplementary file 2 [file Table_1.xlsx]

## Sheet: original_FOT
Symbol	KPN_ID	ATCC1	ATCC2	ATCC3	SEN1	SEN2	SEN3	CTX1	CTX2	CTX3	AMI1	AMI2	AMI3	ACB1	ACB2	ACB3
aas	KPN_03245	21.3	27.2127	17.711	12.5837	19.8593	18.7708	4.80624	2.03253	5.82764	7.89632	11.5205	7.68888	10.4868	15.4224	12.9212
abgA	KPN_01534	3.00936	6.77008	8.82661	3.37883	3.49469	5.74996	1.99041	0.1	0.1	3.41286	0.1	0.1	4.205	2.71486	3.84276
accA	KPN_00198	576.326	657.172	706.943	484.139	401.564	496.441	460.911	668.04	681.727	426.43	428.669	405.8	474.097	514.125	468.106
accB	KPN_03664	1702.53	1403.12	1858.91	1249.23	913.312	1033.82	1255.32	1387.18	1258.18	1226.46	992.865	1121.35	1417.94	1302.43	1358.18
accC	KPN_03665	724.577	783.731	668.29	844.114	866.12	885.314	831.614	944.548	928.627	990.201	918.973	930.177	871.072	1112.57	1181.83
accD	KPN_02706	218.911	243.469	255.608	310.416	367.617	340.291	255.815	283.954	242.061	318.612	339.213	338.356	261.731	337.311	336.219
aceA	KPN_04396	82.2619	65.6823	53.917	46.5214	52.8318	46.8008	8.5512	10.2687	8.06781	129.049	641.072	618.198	1610.17	1607.69	1751.53
aceB	KPN_04395	21.93	164.3	36.1185	24.5968	29.4499	15.4655	2.59991	8.79708	7.90474	9.24918	6.76086	8.54239	90.7329	103.498	85.8494
aceE	KPN_00118	1321.77	1401.96	1905.82	777.244	621.255	623.638	873.72	764.595	813.998	789.24	774.516	784.86	682.684	756.201	702.01
aceF	KPN_00119	1204.11	1282.67	1214.09	927.462	919.305	925.752	693.666	934.995	973.858	1059.54	1110.06	1055.34	957.659	1150.85	1066.93
ackA	KPN_02687	825.125	888.394	864.894	2012.03	1776.73	1810.73	1736.54	974.359	1086.67	1937.26	1884.77	2032.05	905.85	1142.74	1033.58
acnA	KPN_01272	1439.17	1615.13	1645.34	681.456	693.696	659.894	190.87	241.086	277.668	424.62	362.098	402.436	217.563	272.442	258.139
acnB	KPN_00124	1287.03	1400.74	1833.05	754.054	764.992	748.593	984.922	956.54	990.646	681.544	715.458	710.059	611.816	637.337	613.566
acpD	KPN_01483	113.113	59.4416	116.644	106.961	78.8456	91.4167	44.6915	16.8313	24.8701	46.0551	36.2806	37.301	90.9611	52.4512	48.3326
acpP	KPN_01092	12977.1	8899.66	10362.5	3623.47	4347.41	4106.63	4910.38	4561.01	4403.72	4131.97	3913.8	4445.92	3622.77	3985.02	3879.01
acpS	KPN_02888	5.17777	13.2335	7.13669	20.0711	13.3691	10.7524	39.8965	6.58446	12.106	19.3696	25.4651	22.5851	0.1	0.1	0.1
acrA	KPN_00444	1273.16	1465.52	1019.85	539.01	482.741	469.929	415.223	336.178	313.565	905.986	911.717	943.559	1347.79	1239.55	1171.19
acrB	KPN_00443	500.969	483.293	494.716	154.861	142.113	148.836	76.8259	66.907	74.134	236.417	229.899	237.888	256.348	283.184	273.481
acrE	KPN_03672	106.973	167.342	125.011	10.7986	34.93	11.4049	0.1	0.1	0.1	0.1	0.1	0.1	0.1	0.1	0.1
acs	KPN_04478	216.798	240.791	233.186	657.32	681.823	649.629	324.573	279.34	302.23	402.973	394.664	447.665	357.687	397.172	378.164
acyP	KPN_01004	39.8226	33.0605	21.4973	0.1	0.1	0.1	0.1	0.1	0.1	55.3816	58.9313	46.2378	0.1	0.1	0.1
add	KPN_01958	27.0205	30.4046	15.0752	23.9874	15.589	17.0944	23.0149	23.9149	22.7978	28.4735	25.259	30.2638	24.7452	27.4855	28.9777
adhE	KPN_02199	951.599	798.643	926.237	4028.98	4505.03	4337.13	5506.14	5935.18	5365.17	5707.91	5654.41	5669.68	6608.36	6255.09	6294.75
adhP	KPN_01853	9730.74	9514.29	6583.71	5649	6680.15	6388.64	2961.15	2950.59	2891.42	4189.7	4534.86	4406.23	2799.07	2930.18	2933.42
adk	KPN_00456	1027.82	1180.87	1508.08	1054.84	1540.5	982.597	925.1	1160.34	1115.22	778.6	966.202	1025.18	1380.88	1009.36	1380.65
agp	KPN_01027	320.315	412.4	438.589	405.838	403.819	423.008	532.064	698.942	659.432	477.722	492.214	467.993	414.711	600.523	648.979
ahpC	KPN_00650	4799.26	4144.26	5451.16	3858.02	4153.54	4223.88	4848.99	5545.13	5191.25	3685.58	3485.73	3588.29	4260.91	3656.49	4160.35
ahpF	KPN_00651	110.413	145.606	139.195	396.338	355.668	347.014	475.167	454.028	542.986	366.186	331.291	388.643	344.782	329.998	334.392
aidB	KPN_04580	61.0245	91.2456	39.7133	80.697	65.4827	60.547	2.29854	12.9707	19.4702	26.9008	24.323	23.2041	8.2501	17.7354	15.893
alaS	KPN_03029	480.272	432.027	416.679	578.565	566.868	615.914	526.862	532.215	574.263	614.867	599.66	614.084	676.556	711.381	661.233
aldA	KPN_01501	0.1	0.1	0.1	8.14591	4.65495	4.4906	0.1	0.1	0.1	40.2411	46.6603	43.0072	7.19956	12.8207	13.2076
aldB	KPN_02991	44.8599	26.2247	46.1961	164.664	177.671	169.013	92.9812	117.416	128.053	95.1286	104.922	113.812	35.7793	37.9555	39.7998
alkA	KPN_02520	0.1	0.1	0.1	1.73824	0.1	0.1	0.1	0.1	0.1	0.1	0.1	0.1	4.42445	11.7492	0.947088
alr	KPN_04440	2.0559	9.10256	6.84375	30.5823	37.8419	38.6372	24.1519	28.915	33.7228	22.4016	32.1438	31.7424	9.24824	20.3608	18.8231
alr	KPN_02308	38.1681	37.7897	41.9725	143.001	144.229	155.627	68.0612	154.918	141.35	137.644	41.1431	144.993	28.4699	149.262	153.953
amiA	KPN_02778	11.2206	0.1	4.7054	7.81787	9.711	11.278	42.9077	74.3592	47.2975	29.2954	32.5731	30.8155	20.4387	23.7592	29.4804
amiC	KPN_03225	2.94666	6.4893	9.9165	8.12004	0.1	8.36412	0.1	0.1	0.1	8.72893	14.8836	16.6637	5.0503	6.84013	5.98615
amn	KPN_02445	142.841	164.237	186.2	104.671	99.5954	87.8551	171.004	94.1228	110.399	121.469	118.101	112.803	79.2809	103.656	99.9939
ampE	KPN_00113	26.4294	46.7228	53.9779	0.1	0.1	0.1	0.1	0.1	0.1	0.1	0.1	0.1	0.1	0.1	0.1
amyA	KPN_02419	18.2313	44.858	48.816	32.4648	11.5716	17.6435	41.535	30.7308	36.2816	308.461	279.919	271.493	381.238	346.785	395.092
anmK	KPN_01978	14.7957	19.2695	50.5562	0.1	0.1	0.1	15.9899	13.2458	9.80915	12.2734	14.4828	11.1792	0.1	0.1	0.1
ansA	KPN_01203	69.4071	65.354	92.3215	39.2237	19.4141	11.8747	11.6483	6.92777	8.83449	8.46427	7.75847	10.5217	5.12932	6.79858	4.32004
apaG	KPN_00047	163.508	58.6698	55.2867	50.3595	73.2284	67.8282	0.1	0.1	0.1	72.5401	75.0622	71.7319	91.1048	86.0577	90.1398
apaH	KPN_00046	10.6256	0.1	6.0178	0.1	0.1	0.1	31.0459	31.8657	23.4576	41.8994	36.9976	31.7956	26.0831	28.0913	32.774
aphA	KPN_04442	34.3147	33.6611	28.3099	0.1	0.1	0.1	13.7207	17.479	16.2538	0.1	0.1	0.1	0.1	0.1	0.1
apt	KPN_00451	142.219	176.862	196.77	455.776	434.723	416.806	176.138	158.746	175.246	222.625	249.499	217.437	205.726	186.993	163.307
araC	KPN_00063	22.767	17.3645	26.8793	15.3145	11.2447	10.7146	13.545	5.6242	8.34796	11.4408	10.4653	13.8021	6.74993	11.5933	8.51244
araF	KPN_02396	52.5857	75.9774	56.5978	16.2456	15.1973	14.8344	0.1	0.1	0.965731	4.77746	3.96661	4.21917	0.1	0.1	0.1
arcA	KPN_04856	964.648	579.26	1039.27	874.584	646.072	639.044	253.651	169.234	174.621	508.981	575.402	378.939	165.623	231.002	185.145
arcB	KPN_03619	20.9621	28.252	22.6755	88.0767	89.631	27.2701	26.2263	98.4996	17.6909	27.456	26.6566	27.8463	20.4383	64.3404	70.0182
argA	KPN_03226	6.67843	39.3088	24.486	5.10647	0.1	3.27966	0.1	0.1	0.1	54.2222	51.3918	52.7741	91.988	92.6671	87.1318
argB	KPN_04248	27.1735	64.921	23.622	31.6157	37.299	40.2379	132.81	37.3713	267.302	61.6531	50.3485	61.3794	38.3828	50.4623	31.4078
argC	KPN_04247	15.017	37.9573	35.0462	0.1	5.93094	5.65612	0.1	0.1	0.1	15.3484	13.3826	15.6239	4.44473	4.4166	5.00614
argD	KPN_01221	40.7468	53.0718	102.684	437.431	422.417	449.94	344.193	194.696	233.004	316.826	310.875	296.782	158.832	148.645	155.526
argD	KPN_03745	19.3141	32.3697	51.4676	73.1773	65.8133	68.3584	14.5226	6.75879	9.71291	17.0396	16.5491	15.4579	8.35321	9.00826	6.69412
argD	KPN_01493	90.0093	103.695	255.242	119.935	114.339	102.488	85.0556	33.6415	34.6488	5.34028	1.89486	4.20102	5.34061	1.46082	1.97588
argE	KPN_04246	11.0357	6.87834	5.43118	18.7716	35.1704	33.9091	16.7152	7.753	14.3991	17.9091	17.291	17.5976	17.7384	15.3334	17.9411
argG	KPN_03580	390.634	311.666	351.436	640.716	702.883	670.659	441.002	460.451	467.286	330.573	305.788	337.437	414.66	412.713	433.951
argH	KPN_04249	71.4812	58.4603	44.105	72.3799	71.0942	53.0696	54.9191	48.0899	49.8777	65.9286	60.477	48.6795	31.3933	35.515	34.317
argI	KPN_04659	0.1	0.1	0.1	2.32809	2.66094	1.95573	0.1	0.1	0.1	0.1	0.1	0.1	0.1	0.1	0.1
argP	KPN_03350	4.3892	21.3157	7.0726	8.56315	0.1	4.66027	0.1	0.1	0.1	0.1	0.1	0.1	5.02579	7.22517	4.18731
argR	KPN_03645	47.9321	115.943	100.038	113.646	67.9024	51.9771	34.7824	14.4253	33.5496	92.1518	65.6765	92.5749	45.0094	56.4208	47.1731
argS	KPN_02388	112.128	149.615	180.458	247.003	241.69	233.504	129.694	98.0728	107.881	195.614	197.942	181.578	127.84	150.334	157.369
argT	KPN_02700	10.0781	22.5247	20.4869	49.6693	46.6077	44.5838	37.405	38.6932	39.8605	29.2415	24.4025	28.006	20.0913	25.9267	23.6303
arnA	KPN_03845	137.254	117.158	304.424	292.083	237.256	214.075	327.871	255.389	249.915	141.773	168.441	164.689	195.534	235.265	166.911
arnB	KPN_03847	40.7848	55.457	80.8669	223.283	189.876	184.728	198.741	170.921	174.263	103.288	97.7859	87.6479	81.7911	103.445	96.075
arnC	KPN_03846	57.8616	92.5447	58.6158	243.874	250.2	267.999	210.352	184.282	215.216	160.074	137.645	134.343	137.851	183.459	167.903
arnD	KPN_03844	73.9355	25.5979	35.8724	228.481	308.664	362.081	0.1	0.1	0.1	0.1	175.624	175.397	49.1	40.4596	49.1476
arnT	KPN_03843	3.49853	22.5952	7.92292	26.2522	18.1236	20.3551	0.1	7.09376	14.8995	4.65835	17.1326	14.6675	8.33715	4.8731	5.21676
aroA	KPN_00936	67.9294	60.0039	61.9571	48.6095	53.5363	54.3722	32.2202	34.6592	37.916	61.9441	62.2008	58.3908	48.3224	56.105	57.986
aroB	KPN_03760	153.618	286.309	323.75	356.493	356.232	373.826	254.514	253.56	311.544	287.695	314.675	311.301	159.077	229.894	197.921
aroC	KPN_02719	67.3677	71.3118	112.781	78.3288	89.0975	81.8184	61.9318	61.0037	71.6051	73.3766	77.7972	77.1114	53.4864	57.9554	62.7377
aroD	KPN_00073	73.9182	111.941	183.056	51.8811	89.5296	70.4894	17.2688	64.2802	47.7182	81.9986	80.588	70.5002	41.7124	56.6895	58.4983
aroE	KPN_00075	0.1	0.1	0.1	0.1	0.1	0.1	38.0498	13.6408	20.2791	48.4717	61.4151	50.1339	0.1	0.1	0.1
aroE	KPN_03682	58.8036	10.9957	37.4833	12.3385	22.3317	14.4614	11.1566	12.6807	6.89693	56.5801	58.8583	48.5126	40.5993	44.9416	41.7592
aroF	KPN_02923	0.1	0.1	0.1	299.477	354.879	357.279	232.99	222.143	205.304	196.098	192.869	217.79	259.749	276.37	301.075
aroG	KPN_00758	38.2886	22.7045	14.2359	105.053	105.797	108.206	51.9108	50.26	49.6371	94.4217	103.773	108.411	134.589	124.395	130.413
aroH	KPN_02162	19.824	12.9388	21.6214	58.3183	60.7898	51.4889	16.1739	34.6219	21.2655	77.07	131.879	134.147	27.1438	32.0248	48.1109
aroK	KPN_03761	238.364	387.046	390.236	682.491	759.318	758.218	592.769	428.912	408.892	618.585	638.324	589.474	484.872	531.161	500.494
aroM	KPN_00334	6.0856	11.7134	8.77641	0.1	0.1	0.1	0.1	0.1	0.1	0.1	0.1	0.1	3.00757	3.41882	0.1
aroP	KPN_00116	8.99618	11.3697	7.85785	0.1	0.1	0.1	0.1	0.1	0.1	0.1	0.1	0.1	0.1	0.1	0.1
aroQ	KPN_03663	0.1	0.1	0.1	0.1	0.1	0.1	11.6753	9.25441	16.9568	12.4321	12.3142	10.9137	0.1	10.8537	11.3539
arsA	KPN_pKPN3p05920	4.0237	2.97376	10.7997	0.1	0.1	0.1	0.1	0.1	0.1	0.1	0.1	0.1	0.1	0.1	0.1
arsC	KPN_03303	0.1	0.1	0.1	0.1	0.1	0.1	0.1	0.1	0.1	7.82147	6.02129	6.71776	0.1	0.1	0.1
arsC	KPN_pKPN3p05922	81.3286	24.267	62.6639	1.86025	0.1	0.1	0.1	0.1	0.1	14.555	16.1938	11.5918	2.58516	3.21134	3.87722
artI	KPN_00896	198.447	294.722	220.593	182.757	164.856	164.771	99.7142	101.962	100.273	154.424	180.188	155.716	128.115	164.561	100.815
artJ	KPN_00893	0.1	2.81891	2.65088	0.1	0.1	0.1	0.1	0.1	0.1	0.1	0.1	0.1	0.1	0.1	0.1
artM	KPN_00894	16.0695	31.6733	22.944	30.8536	29.3917	25.9315	7.74884	21.0347	33.8859	8.66117	8.14274	5.38824	4.18637	4.33516	2.69317
artP	KPN_00897	26.461	24.5362	114.302	108.094	92.7346	84.8498	52.7058	64.5905	69.8408	116.8	125.522	135.972	99.5227	96.4759	89.1601
artQ	KPN_00895	0.1	14.5644	8.28605	56.4282	32.5741	28.4787	0.1	0.1	0.1	18.9912	22.6743	14.7285	19.689	15.7068	14.652
ascG	KPN_03050	1.26819	0.1	1.79603	3.07287	5.51763	6.33062	0.1	0.97402	3.94697	2.34089	5.26155	2.43204	2.63654	2.35378	2.40339
asd	KPN_03799	119.794	137.476	237.568	272.653	201.355	295.692	245.671	192.866	171.231	211.601	192.502	207.653	172.499	211.337	202.454
asmA	KPN_02517	3.86058	1.08679	3.68691	14.015	9.39275	15.0855	10.4347	6.64124	8.58534	20.0112	14.3014	11.7478	12.6919	13.4603	12.1958
asnA	KPN_04149	40.9849	84.9176	38.7847	167.074	257.79	257.535	236.926	229.155	194.215	98.8685	103.868	77.2712	28.4842	34.2297	41.0372
asnB	KPN_00695	171.005	204.028	160.905	205.241	204.079	194.995	175.917	181.511	165.5	107.909	129.82	109.408	106.728	112.254	105.093
asnC	KPN_04148	0.1	0.1	0.1	0.1	5.49396	0.1	11.0761	6.72349	9.59796	9.20809	8.67214	9.20425	4.93916	192.647	4.48782
asnS	KPN_00961	391.226	712.14	552.94	746.85	779.664	765.561	761.29	717.371	707.55	681.006	684.694	643.099	718.857	695.869	708.481
aspA	KPN_04529	3873.11	4275.56	4205.05	1898.1	1983.3	1854.53	2393.21	2320.48	2194.45	1188.59	1119.42	1295.69	1835.41	1542.62	1536.95
aspC	KPN_00955	1476.59	939.765	1622.53	823.284	825.334	1162.66	812.426	674.26	855.968	834.222	812.771	824.353	623.015	575.399	582.257
aspS	KPN_02380	461.476	472.746	549.26	839.9	786.483	776.926	650.971	714.661	653.017	492.055	611.146	520.917	532.033	693.071	623.632
astA	KPN_01222	2.42893	6.13309	4.62448	201.14	175.418	173.451	60.8522	67.5127	95.7765	118.402	110.194	109.989	54.9232	67.0634	48.821
astB	KPN_01224	1.84927	1.96753	1.28623	12.9501	5.96588	2.65538	4.70157	2.63479	2.3633	10.9636	13.175	10.3874	3.43163	3.93488	4.0447
astB	KPN_01496	49.5395	117.877	103.574	70.6299	76.1197	75.3655	47.1747	51.6151	54.7745	7.00207	6.00541	5.50851	5.14369	5.40302	4.6496
astD	KPN_01223	14.4721	20.3176	16.5024	164.753	197.241	216.857	67.9581	65.5621	66.5527	177.917	166.526	206.482	58.4222	67.501	50.1363
astE	KPN_01497	13.2743	9.14865	30.323	7.04735	8.59582	11.5449	5.85162	5.74297	8.05711	0.1	0.1	0.1	0.1	0.1	0.1
astE	KPN_01225	9.0234	15.3306	13.1277	77.3863	76.5968	73.8629	37.2705	37.1498	41.0961	0.1	0.1	0.1	14.367	14.4431	13.9485
atpA	KPN_04139	4476.92	5408.8	4276.22	3742.33	3992.91	3983.77	3155.82	3021.86	3294.81	3814.98	3517.93	3951.28	3770.63	4138.48	3880.51
atpC	KPN_04136	1247.32	1348.22	1169.68	923.614	1426.28	1269.67	1177.49	613.451	611.368	1523.96	1924.78	1339.22	735.549	1318.36	1141.95
atpD	KPN_04137	4885.68	7915.54	6329.02	5817.69	4989.16	4786.13	4034.74	3428.38	3520.27	4028.02	4117.1	3991.94	3869.68	4346.51	3965.6
atpF	KPN_04141	4463.09	3157.21	3091.03	3006.75	4424.06	4322.52	3243.13	4104.69	4126.18	3625.41	3691.61	2453.82	3957.58	4290.28	4578
atpG	KPN_04138	918.112	860.91	577.043	502.446	598.467	549.905	444.628	555.265	694.238	604.13	627.719	619.19	425.035	564.568	527.009
atpH	KPN_04140	2232.58	2291.65	2059.92	909.634	776.32	788.551	1238.49	567.345	1013.1	1579.12	1444.91	1145.43	1146	1145.01	1130.84
baeR	KPN_02531	21.564	10.6252	12.8038	17.1351	25.2699	30.4776	5.10226	5.27439	5.19334	10.6671	4.6027	23.4231	8.99342	8.20079	7.18308
bamA	KPN_00190	361.692	318.081	282.148	396.35	382.721	389.333	317.57	338.102	348.766	344.246	286.617	334.702	297.178	368.281	349.612
barA	KPN_03128	0.1	0.1	0.1	0.1	0.1	0.1	0.1	0.1	0.1	3.12839	3.12636	3.35694	2.86955	2.33193	1.56784
bcp	KPN_02814	354.161	419.419	374.687	477.868	485.315	468.168	263.029	233.539	203.615	387.025	476.886	317.69	254.121	255.323	238.379
bcsC	KPN_03881	12.5951	13.2737	18.0909	16.7276	22.2396	10.1719	0.1	0.1	0.1	0.1	0.1	0.1	0.1	0.1	0.1
bcsE	KPN_03886	15.6876	10.4436	21.1293	7.11409	3.3489	3.34669	0.1	0.1	0.1	1.21408	1.99015	83.4154	0.1	0.1	0.1
betA	KPN_01043	0.1	0.1	0.1	0.1	0.1	0.1	6.36298	5.21253	6.36977	18.5214	17.7717	16.4203	7.5934	10.467	7.05305
betA	KPN_00584	0.1	0.1	0.1	12.7772	22.6229	18.0891	0.1	0.1	0.1	29.425	24.3466	26.8831	12.5634	21.4387	18.5421
betB	KPN_00585	0.1	0.1	0.1	26.6976	36.0947	37.4507	14.2016	1.79993	1.86581	47.4126	48.2296	52.8757	3.55946	12.965	9.46579
betU	KPN_pKPN3p05958	0.1	0.1	0.1	0.1	0.1	0.1	26.1856	42.4759	39.899	2.63064	2.58601	2.72437	60.1252	60.731	54.6633
bfr	KPN_03722	1020.99	925.272	958.188	31.4239	23.5979	25.1052	31.5185	13.2823	24.0906	59.9213	71.0413	57.5825	18.1686	23.547	20.2549
bglA	KPN_03330	39.7068	41.0654	32.4019	22.6298	23.9755	20.7012	29.4088	30.1089	29.3414	26.4776	26.8756	28.2286	16.1841	21.8292	19.7531
bglX	KPN_02568	222.39	115.367	168.56	142.9	129.252	133.031	60.6657	61.2943	47.1499	92.3108	89.246	77.5083	70.3179	76.6644	71.0758
bioA	KPN_00799	1.98361	0.1	5.84842	0.1	0.1	0.1	0.1	0.1	0.1	3.46227	1.47355	3.2161	1.81343	4.05898	0.1
bioB	KPN_00800	0.1	0.1	0.1	0.1	0.1	0.1	0.1	0.1	0.1	25.6411	30.0013	26.4451	47.7942	46.0302	41.163
bioD	KPN_00803	0.1	0.1	0.1	0.1	0.1	0.1	0.1	0.1	0.1	26.5045	22.6163	29.9782	15.5084	25.3553	17.5022
bioD	KPN_01575	21.6414	52.0136	20.1498	476.708	501.847	518.151	260.722	139.118	193.782	302.689	325.109	294.386	150.816	256.035	164.586
bioH	KPN_03782	6.88454	0.1	0.1	0.1	0.1	0.1	0.1	0.1	0.1	0.1	0.1	0.1	0.1	0.1	0.1
bipA	KPN_04179	856.193	533.826	711.159	796.397	818.158	819.185	844.52	955.253	917.132	750.276	803.712	780.334	711.124	778.722	805.823
birA	KPN_04351	48.4247	64.3168	91.8365	78.3553	71.0454	72.4683	26.3838	1.29083	47.5525	49.0857	54.0774	49.3571	40.497	50.8723	42.8978
bisC	KPN_03909	0.1	0.1	0.1	8.01444	8.76547	7.45832	4.4665	6.2062	7.25996	9.93405	9.01369	7.74938	7.4624	6.02019	6.69532
bla	KPN_pKPN5p08258	73.283	43.51	45.5381	2.20166	2.01674	0.1	0.1	0.1	0.1	306.357	313.344	296.225	272.473	237.666	259.079
bolA	KPN_00397	89.197	104.198	262.334	146.773	123.52	145.193	4.8772	41.7516	76.1389	68.5776	78.8083	62.0376	19.6632	49.2047	25.4708
brnQ	KPN_00342	0.1	0.1	0.1	0.1	0.1	0.1	36.6693	35.6287	35.8448	0.1	6.94312	9.69114	19.7566	34.3267	11.4747
btuB	KPN_04255	0.592962	2.77634	0.787807	2.59367	3.09754	4.34013	0.1	0.1	0.1	0.1	0.1	0.1	0.758453	0.782101	0.955028
btuE	KPN_02167	717.318	452.596	677.307	533.408	500.758	455.823	224.461	187.06	233.405	248.608	283.847	242.575	162.597	161.487	146.229
btuR	KPN_01266	24.2681	28.0983	15.4954	41.7673	45.1123	37.6868	59.8314	36.2744	40.3775	32.118	30.7441	34.4769	23.4213	19.8398	17.6723
cadA	KPN_00500	155.199	168.641	134.138	2315.6	2622.43	2467.7	2097.73	2609.31	2251.71	2401.87	2423.07	2209.43	1833.21	1862.73	1705.12
cadC	KPN_00498	0.1	0.1	0.1	6.29638	11.3392	11.9631	0.1	3.14775	6.12383	9.17458	10.5523	11.3561	5.05875	4.69527	5.27728
carA	KPN_00040	59.348	76.7946	61.9449	187.678	179.739	163.347	136.059	98.8655	103.898	173.994	166.051	152.355	50.0043	55.2989	50.0494
carB	KPN_00041	69.7917	67.0023	84.0255	123.183	98.1357	118.187	89.9484	101.738	87.7996	85.5966	94.0269	94.0438	28.4133	33.0774	33.2294
cbiA	KPN_03200	25.3794	32.7158	33.9251	9.44886	5.41825	5.66692	0.1	0.1	0.1	7.24398	7.49184	6.52586	14.0163	13.4141	12.1832
cbiC	KPN_03198	110.737	114.958	178.511	99.6452	93.0201	92.8433	61.5589	64.2904	74.6152	97.6235	89.07	103.411	116.557	121.855	109.282
cbiD	KPN_03197	0.1	10.5099	3.25335	9.2239	10.86	8.71048	3.84218	2.27597	5.6218	9.20149	8.68115	7.90982	5.19693	8.49663	7.00571
cbiE	KPN_03196	0.1	0.1	0.1	0.1	0.1	0.1	0.1	0.1	0.1	0.1	0.1	0.1	0.1	0.1	5.39563
cbiF	KPN_03194	295.267	640.549	489.793	40.6002	61.8738	58.2139	90.1299	100.973	93.6272	51.7983	68.697	60.8059	115.133	105.296	110.69
cbiG	KPN_03193	22.2645	28.3082	20.288	0.1	0.1	0.1	0.1	0.1	0.1	0.1	0.1	0.1	1.56322	2.36636	1.63004
cbiH	KPN_03192	401.393	100.842	581.162	48.9892	48.8095	43.6134	105.736	102.538	91.5635	34.2876	33.8182	41.4875	35.3326	44.5815	47.6076
cbiJ	KPN_03191	0.1	0.1	0.1	0.1	0.1	0.1	0.1	0.1	0.1	4.62386	3.91594	14.2242	3.78183	4.0684	16.177
cbiK	KPN_03190	37.968	52.7994	60.8994	37.5595	27.513	33.2308	13.8026	11.705	13.1763	28.4001	26.0941	17.9279	35.4687	27.7561	21.8159
cbiL	KPN_03189	205.923	296.325	290.118	95.334	85.5994	92.8613	92.829	53.1267	74.4013	82.6517	104.975	85.3271	80.7684	109.628	79.8783
cbiO	KPN_03185	34.583	39.7628	33.7228	0.1	0.1	0.1	0.1	0.1	0.1	0.1	0.1	0.1	6.25212	4.52158	6.54791
cbiT	KPN_03195	0.1	0.1	0.1	15.6892	0.1	0.1	0.1	0.1	0.1	0.1	0.1	0.1	0.1	0.1	0.1
cbpA	KPN_04509	477.982	469.533	440.344	542.303	599.068	645.007	288.322	391.024	378.454	272.823	190.503	348.133	400.22	435.122	412.769
cca	KPN_03460	31.2006	13.5943	28.1393	35.9294	30.8721	29.3991	7.67375	26.9665	27.9711	22.4356	25.9718	26.888	19.0573	23.9326	17.5645
cchA	KPN_02791	117.836	303.99	171.853	427.413	385.126	383.991	1151.43	616.581	900.504	290.923	315.749	254.505	329.391	456.147	385.714
cdaR	KPN_00177	0.1	0.1	0.1	3.74851	3.24802	0.1	0.1	0.1	0.1	1.19755	1.0407	1.01275	0.1	0.1	0.1
cdd	KPN_02584	19.9031	0.1	0.1	85.3766	95.8343	103.368	80.8598	82.7064	151.364	165.203	190.063	159.477	72.6801	85.4982	59.2174
cdh	KPN_04007	0.1	0.1	2.70304	0.1	0.1	0.1	0.1	0.1	0.1	0.1	0.1	0.1	3.87361	12.6407	2.93049
cdsA	KPN_00188	0.1	0.1	0.1	11.1684	0.1	13.9652	0.1	0.1	0.1	0.1	0.1	0.1	0.1	0.1	0.1
celA	KPN_01230	141.904	233.401	54.2143	222.917	254.484	245.169	163.526	41.1201	92.3547	50.3625	89.9823	67.2671	0.1	0.1	32.6782
celF	KPN_01234	15.7813	14.3752	13.0736	0.1	0.1	0.1	0.1	0.1	0.1	0.1	0.1	0.1	3.59809	1.24343	4.29097
cfa	KPN_01999	68.0201	62.6545	50.076	7.85698	5.1419	5.21532	2.049	5.80801	4.09774	30.8657	26.0877	30.4937	8.60296	5.70967	6.50687
chaB	KPN_02228	77.8589	70.8648	65.7006	0.1	0.1	0.1	51.2581	164.634	131.015	92.4967	63.9075	70.2799	66.9034	55.7753	64.3107
chaC	KPN_02227	0.1	0.1	0.1	4.08311	1.0593	1.6568	0.1	0.1	0.1	0.1	0.1	0.1	0.1	0.1	0.1
cirA	KPN_02593	13.6334	2.75347	8.69379	166.923	152.901	140.218	5.43547	7.51654	8.97082	59.5226	49.4618	58.7949	57.2558	57.0994	51.7931
clpA	KPN_00915	222.156	199.296	243.598	226.437	323.28	252.452	156.061	136.834	140.398	125.987	161.543	159.227	155.997	159.284	153.992
clpB	KPN_02915	374.703	530.927	453.748	543.477	522.512	508.186	386.161	283.798	291.484	384.482	390.392	382.617	497.339	516.064	468.556
clpP	KPN_00399	723.022	1369.42	1157.89	145.827	568.915	368.884	401.232	226.824	109.747	452.675	645.322	383.198	152.177	306.342	364.892
clpS	KPN_00914	19.9333	26.986	73.207	65.2551	62.3547	70.2453	38.3099	0.1	14.1959	15.1831	15.9433	14.291	0.1	0.1	0.1
clpX	KPN_00400	315.381	345.296	416.825	452.521	404.551	411.663	494.964	471.556	516.372	396.589	394.428	418.529	450.305	496.202	468.256
clsA	KPN_02190	6.18498	95.8518	9.87678	151.227	136.757	141.385	129.252	126.373	159.298	152.743	133.757	109.824	90.9104	110.529	82.6466
cmk	KPN_00937	137.177	97.5456	153.523	164.891	195.174	182.185	155.762	139.409	133.613	150.645	134.303	152.565	158.739	160.877	168.975
cmoA	KPN_02384	42.8204	91.5005	89.977	112.594	95.9001	98.2257	6.05087	23.0957	13.8457	37.7951	35.8856	26.07	23.4855	31.3461	27.8104
cmoB	KPN_02385	1.74855	3.16202	3.28235	32.6389	25.8203	28.3286	16.5974	13.9856	15.1316	18.9066	27.3285	27.5293	16.2775	21.4052	20.6909
coaA	KPN_04352	3.79628	14.4726	11.7439	22.3888	9.20526	5.87461	22.9104	15.63	21.2506	10.8381	6.28105	6.60305	7.61327	7.91436	8.57985
coaD	KPN_03974	56.1505	62.4554	57.4923	48.583	52.6101	48.2195	97.7904	63.9137	69.0014	74.1495	82.5158	75.8095	41.6951	44.3433	45.783
coaE	KPN_00106	12.8466	3.28122	3.09274	5.26873	0.1	5.04585	7.61045	3.13216	5.37052	7.92616	14.5599	16.83	7.45268	7.70578	12.3906
cobB	KPN_01117	48.1395	53.0368	34.1152	48.8669	47.2033	30.5776	54.1143	7.98811	24.9551	18.4106	17.4329	15.0024	27.5808	9.91657	9.67701
cobD	KPN_03224	4.41167	3.52194	3.64695	0.1	0.1	0.1	0.1	0.1	0.1	0.1	0.1	0.1	0.1	0.1	0.1
cobD	KPN_03199	2.3174	3.00086	2.46517	5.53041	10.0548	9.96664	0.1	0.1	0.1	1.91448	2.62938	7.00597	26.6274	24.7195	25.1415
cobQ	KPN_03184	85.7619	78.9459	82.1026	18.359	17.2356	9.94223	37.5532	42.7896	36.5163	24.7238	19.0265	24.7052	24.4448	26.6622	28.0271
cobT	KPN_03182	25.0891	69.6879	36.7912	23.5294	22.1833	21.3895	36.1683	21.4913	29.822	47.9508	50.2519	46.0007	38.917	56.2019	49.7288
codA	KPN_03751	27.9275	37.1331	36.5767	33.0742	52.1855	54.7044	13.7246	14.8529	13.9601	31.5432	18.8717	29.1216	24.8682	15.408	23.8619
copA	KPN_00464	3.85747	10.7551	6.08507	7.00924	8.54284	4.39175	6.22999	5.85164	5.68222	53.7379	43.8158	41.1317	6.15366	6.12019	2.94178
corA	KPN_04313	38.4593	37.9608	28.6535	34.0823	40.4871	86.8987	45.0105	72.5095	59.875	54.6429	56.3981	56.8686	65.3441	64.67	59.7986
cpdA	KPN_03446	24.746	29.1128	16.9552	0.1	0.1	0.1	10.4528	14.8481	12.8096	10.276	12.584	16.875	9.78999	11.783	11.2523
cpdB	KPN_04607	47.3228	71.0045	43.9637	86.0794	55.2759	49.0578	15.4408	35.6606	33.9452	28.2998	31.0468	29.6031	20.5545	20.3921	21.223
cpxA	KPN_04219	6.04887	13.7207	17.8882	14.3581	15.9004	17.6344	7.83864	4.94903	5.54054	18.2743	16.0208	16.7024	16.1638	18.798	19.6884
cpxR	KPN_04220	317.087	385.999	244.275	357.288	427.001	440.876	223.033	243.559	236.383	253.916	302.889	307.212	222.74	302.298	253.279
creA	KPN_04852	43.9957	84.2541	8.71572	93.5865	105.511	118.215	37.8937	40.2495	64.1522	51.1354	52.5747	47.2518	150.393	107.013	115.073
creB	KPN_04853	0.1	0.1	0.1	7.94	6.72129	7.98455	0.1	4.92546	8.76124	4.80241	4.98912	0.1	12.5892	13.3096	14.2871
crl	KPN_00252	420.548	480.01	382.437	236.619	304.663	254.013	331.816	197.446	241.28	248.486	246.107	225.12	235.73	319.278	216.808
crp	KPN_03743	1832.94	1843.52	1808.44	845.389	592.286	488.377	911.507	1036.49	1259.84	766.493	799.891	728.644	682.092	942.848	916.199
crr	KPN_02764	4842.04	4470.08	5117.28	3915.81	4383.3	4303.12	3379.11	3049.51	3493.7	4007.72	4235.17	3770.27	3084.14	3595.83	3636.63
csdA	KPN_03161	4.40303	16.0493	8.64748	55.2612	71.1018	73.3026	11.3798	6.89389	10.4529	18.4751	21.4936	13.3697	7.01446	5.93182	3.96051
csiD	KPN_00258	235.694	194.162	181.904	164.437	163.581	169.427	20.4615	22.326	28.6431	65.7256	68.1517	64.5423	21.815	23.8547	23.2516
csiE	KPN_02869	3.99846	5.8125	4.7149	0.1	0.1	0.1	0.1	6.5266	2.8989	0.1	0.1	0.1	6.39876	2.05686	4.99535
cspA	KPN_03919	6334.92	5274	5980.76	7649.3	7530.24	7302.85	8121.8	6006.93	5852.77	5060.46	5395.93	5244.5	4453.61	4148.45	4349.4
cspC	KPN_02340	10768.2	10754	7989.7	15179.5	15023.3	16194.4	18900.5	15276.3	15236.9	10627	10645.5	10555.3	14842.8	13189.7	13346.9
cspD	KPN_00913	0.1	366.232	300.841	210.464	257.471	245.949	242.535	458.168	389.142	179.791	187.908	191.877	176.551	259.993	239.021
cspE	KPN_00656	6228.19	7575.39	5385.85	7590	7092.14	6785.22	16021.3	15426.7	13200.9	11026.7	10901.1	11076.3	17511.9	13893.3	14319.4
csrA	KPN_03028	1593.65	2947.46	2175.4	1567.03	739.423	553.446	1713.43	3180.54	1736.85	60.8459	115.714	95.4957	138.92	131.044	105.426
cstA	KPN_00616	60.843	52.9495	40.9148	49.1533	64.0248	62.878	81.5027	83.1264	93.0391	42.8289	40.5269	33.9469	13.4213	19.1561	19.5467
cueO	KPN_00131	10.601	43.7893	13.379	0.1	0.1	0.1	12.0419	20.5523	16.6831	67.7949	70.3522	66.0475	31.7703	32.4874	33.1995
cueR	KPN_00465	10.9855	0.1	143.18	9.63509	7.0014	15.8557	0.1	5.1464	5.83245	17.0687	17.1543	15.6222	5.56162	4.13571	5.89627
cutC	KPN_02386	6.93769	4.17848	23.6983	15.0571	12.3073	10.4887	10.3773	18.9519	25.4385	26.688	36.3021	28.9909	24.7642	27.6129	25.1448
cutF	KPN_00206	57.9739	48.7449	39.7109	139.645	194.385	191.653	97.388	121.197	116.216	133.579	116.439	129.878	140.653	174.096	186.697
cyaA	KPN_04305	0.1	0.1	0.1	82.4571	74.7651	238.826	281.947	399.859	369.542	246.015	242.5	243.446	109.829	306.314	343.859
cyaY	KPN_04306	15.7394	20.5502	19.0782	210.527	155.226	140.497	47.342	49.6543	43.3432	72.2294	57.1581	65.987	25.9247	23.2378	20.0578
cybC	KPN_04632	475	1316.51	589.302	726.486	357.716	450.641	971.034	675.744	746.152	244.208	262.101	225.679	432.43	260.378	283.497
cycA	KPN_04601	3.72711	8.30842	4.12804	0.1	0.1	0.1	17.6938	14.1957	10.6657	37.5701	29.8918	34.3245	25.7556	21.6932	30.491
cydA	KPN_00736	3345.4	2702.86	2851.95	1114.81	954.755	811.261	1092.89	1251.67	1189.75	841.731	958.903	809.18	1016.65	1040.55	1032.51
cydB	KPN_00737	2171.4	1317.45	1385.81	0.1	0.1	0.1	376.425	572.196	417.906	385.264	341.188	358.127	552.486	521.327	568.954
cydC	KPN_00918	5.05722	4.11387	4.24721	6.19961	7.78368	6.9601	10.9671	9.13652	14.6878	14.281	12.835	13.6131	9.01371	10.7878	10.0713
cydD	KPN_00919	0.588813	6.33006	0.1	1.3403	1.06509	1.21538	6.36151	5.89555	13.8815	9.914	12.9764	11.4821	7.4979	10.9343	5.64879
cyoA	KPN_00394	362.012	143.535	365.791	84.2651	136.466	131.953	224.971	343.265	255.17	67.7142	67.1406	64.4455	121.408	148.614	144.03
cyoB	KPN_00393	660.8	905.576	669.703	850.032	958.005	916.728	487.328	730.719	744.388	617.974	566.128	587.634	848.717	729.581	762.62
cysB	KPN_01271	127.277	96.2639	115.05	151.631	202.99	169.784	139.376	121.177	187.586	202.646	200.078	212.664	202.832	191.772	138.475
cysD	KPN_03114	0.1	0.1	0.1	37.3248	63.4537	39.2355	69.612	32.3264	46.1522	49.8121	25.7206	44.4422	33.2565	12.4373	40.6897
cysE	KPN_03951	3.93369	6.80989	11.078	31.0946	27.1617	25.3973	25.4607	29.6881	25.5823	29.4397	29.8252	30.334	20.3592	18.9265	20.9371
cysG1	KPN_03115	0.1	0.1	0.1	1.52527	6.68522	5.73675	5.84083	4.63845	4.98932	0.1	0.1	0.1	0.1	0.1	0.1
cysG2	KPN_03754	71.8182	48.661	45.4796	172.184	171.182	167.901	132.329	87.9708	131.555	124.933	43.3199	130.59	34.9227	99.2931	81.1067
cysH	KPN_03117	21.1756	21.4917	15.8327	51.9706	58.6312	70.3433	70.2058	92.0495	97.9632	95.8061	94.4605	94.1793	61.4606	68.321	66.2761
cysI	KPN_03118	0.1	0.825568	2.343	88.247	79.6234	77.3904	88.8442	73.1193	76.9516	108.665	107.051	90.9559	82.4249	74.8334	83.2099
cysJ	KPN_03119	0.1	1.63622	2.96211	46.6829	50.7633	37.4487	58.0549	51.4227	64.8419	70.2727	84.0143	69.5056	44.5023	54.5288	38.5415
cysK	KPN_02761	4.27128	5.05119	17.6993	74.5071	75.0019	93.1275	109.603	99.2924	130.967	55.4721	73.6024	64.9996	39.4989	63.8002	40.5249
cysM	KPN_02769	4.90339	0.1	5.16114	17.3925	13.8123	12.3705	0.1	0.1	0.1	27.8889	23.372	26.8444	19.1574	19.8027	20.2807
cysN	KPN_03113	2.51668	3.53137	0.1	66.0626	53.7072	42.2348	50.7772	45.6833	56.4853	46.9039	62.5164	56.4355	31.3764	34.7976	35.2398
cysQ	KPN_04608	91.7464	137.239	83.1579	211.839	182.533	185.711	141.786	122.132	115.676	103.988	132.036	96.2846	123.217	80.6561	120.172
cysS	KPN_00482	227.398	202.753	193.736	378.686	359.219	370.565	822.78	1105.19	954.183	360.756	324.851	391.982	1080.5	521.521	601.132
cysZ	KPN_02760	0.1	0.1	0.1	48.2146	39.6868	33.9311	31.0685	44.1534	55.7582	38.8395	39.0714	41.1777	27.6158	39.4846	30.3023
cytR	KPN_04229	35.2657	47.0197	47.8314	29.9603	26.9438	25.6174	7.44801	30.6048	30.779	42.8044	48.6117	51.4504	37.3019	54.4125	50.9692
dacA	KPN_00664	232.483	190.932	153.599	319.45	352.606	300.634	258.151	220.374	249.84	376.85	375.794	371.195	231.812	310.386	306.079
dacB	KPN_03592	1.99225	0.1	5.96881	16.9799	12.4527	8.33091	0.1	0.1	6.83705	10.278	9.02915	9.32936	9.6666	12.3274	12.2102
dacC	KPN_00871	492.543	390.469	398.23	402.444	335.867	373.066	288.758	284.401	314.751	315.359	303.555	316.722	327.346	327.2	341.133
dadA	KPN_02309	313.631	294.69	265.746	508.263	502.43	545.003	270.316	262.049	294.804	342.9	342.369	328.241	250.005	272.888	237.867
dam	KPN_03758	0.1	0.1	0.1	45.7114	65.601	56.4351	17.3772	17.792	19.0393	19.5604	18.6175	19.1991	17.989	21.9741	21.4504
damX	KPN_03759	129.455	58.0063	65.6738	107.223	188.843	150.685	191.017	278.547	217.874	192.972	186.392	173.009	233.917	265.425	241.337
dapA	KPN_02812	197.916	138.831	155.707	425.003	432.957	410.123	318.213	271.928	259.031	329.472	396.017	318.368	327.468	404.236	414.177
dapB	KPN_00039	47.3358	110.135	60.0805	268.628	330.682	312.839	67.2711	80.7144	81.6992	237.195	215.88	202.017	213.662	228.88	224.325
dapD	KPN_00179	1762.46	1500.27	1461.56	2477.6	2771.03	2529.13	2151.37	2019.18	2114.58	2123.52	2255.19	2282.95	2330	2325.69	2362.34
dapE	KPN_02805	33.1169	13.0296	29.9793	34.1883	37.8851	53.6159	72.7871	50.7709	54.8333	78.112	75.3928	73.7574	47.4604	51.4679	53.7016
dapF	KPN_04308	69.0831	42.4728	91.2151	87.2692	81.5791	40.8422	98.875	59.6757	54.2398	27.5074	24.3788	29.1893	50.2959	89.2627	49.9355
dbpA	KPN_01374	0.1	0.1	0.1	8.07853	3.11464	7.74285	6.30213	0.1	4.37661	5.0294	3.60488	3.91885	0.1	0.1	0.1
dcd	KPN_02518	336.639	112.091	155.478	219.195	164.176	193.748	103.076	107.85	119.707	109.99	82.4987	110.649	118.053	118.088	93.8789
dcm	KPN_02428	8.6639	3.13335	2.95406	0.1	0.1	0.1	5.93407	7.67102	7.54332	0.1	0.1	0.1	5.09636	5.12047	6.3277
dcp	KPN_01591	32.4368	18.7845	47.6316	40.257	57.7125	51.0447	50.1589	47.1508	58.5598	37.4355	35.9199	38.7215	38.9702	39.13	38.158
dcrB	KPN_03838	635.091	759.914	635.656	685.973	881.281	866.686	588.058	500.297	467.355	605.695	602.752	590.442	575.686	616.617	626.089
dctA	KPN_03878	346.478	346.505	378.562	311.728	214.656	290.229	489.644	665.703	577.631	200.425	210.275	237.074	155.933	166.29	188.588
dcuA	KPN_04528	31.3021	43.2096	28.5292	0.1	0.1	0.1	0.1	0.1	0.1	0.1	0.1	0.1	13.3705	23.9481	21.0094
dcuB	KPN_04367	0.1	0.1	0.1	0.1	0.1	0.1	0.1	0.1	0.1	7.61943	14.793	13.1333	20.0017	11.5861	7.52763
dcuC	KPN_00654	3.22229	6.79767	11.2621	12.9513	13.2262	15.5131	72.1736	39.7129	80.2129	58.0599	57.4028	58.4585	34.0653	48.0025	33.0736
dcuR	KPN_01550	13.4385	8.67196	8.77178	0.1	0.1	0.1	0.1	0.1	0.1	0.1	0.1	0.1	26.2708	21.2777	23.7073
dcyD	KPN_02417	38.4567	107.191	90.462	112.647	74.2185	67.8622	77.3608	26.249	35.7919	45.3898	47.3215	42.6007	27.3035	30.1217	29.5461
ddl	KPN_00096	47.0506	9.02712	56.7684	16.5358	16.4002	14.2503	38.435	40.3877	37.6615	44.0372	83.8984	45.0569	41.2425	60.1077	56.5089
ddl	KPN_00323	80.5897	80.3847	92.9991	164.727	134.454	175.742	191.699	199.432	187.26	131.297	113.412	131.938	139.799	121.986	137.726
deaD	KPN_03570	75.0546	67.5646	77.7937	301.962	257.602	209.213	97.9426	93.7705	85.4471	175.303	191.944	187.729	131.339	127.567	133.715
dedD	KPN_02704	63.0597	72.6947	64.0384	36.4581	59.2342	62.4218	46.6628	62.167	61.9869	71.1361	57.1387	73.1016	92.512	92.8305	89.9511
def	KPN_03687	48.8827	91.738	60.6654	345.63	240.807	209.373	265.109	251.825	244.29	251.201	261.285	273.671	111.511	115.869	125.796
degP	KPN_00176	1704.43	1413.77	2343.95	870.206	802.602	811.041	423.036	470.512	430.545	745.776	743.624	760.079	688.093	716.644	759.534
degQ	KPN_03633	129.256	136.313	180.544	230.462	239.943	174.808	56.3864	46.0282	63.8795	63.2258	73.4371	62.7225	75.4777	84.7641	73.0922
degS	KPN_03634	11.046	7.67038	14.2512	24.9413	10.8931	12.3921	4.33101	4.93359	4.04043	0.1	0.1	0.1	25.6284	22.1162	23.1551
deoA	KPN_04838	136.593	93.7844	132.166	61.7198	59.3357	50.8606	73.9648	45.335	61.9815	104.91	78.5572	89.003	79.0612	64.2656	67.9389
deoB	KPN_04839	507.105	736.795	585.841	1143.91	1258.38	1204.74	520.041	586.899	699.798	1230.22	1318.27	1212.97	856.028	988.25	923.749
deoC	KPN_04837	231.23	279.81	298.575	251.015	298.764	290.629	329.632	298.758	299.295	397.641	409.262	380.608	378.876	407.699	384.276
deoD	KPN_04840	0.1	0.1	0.1	141.941	137.242	126.064	176.049	165.582	155.283	353.785	341.896	332.113	249.941	223.492	219.492
deoR	KPN_00872	35.9726	29.2902	22.607	6.78302	36.2394	34.3173	0.1	0.1	0.1	38.5607	39.4621	37.964	0.1	0.1	0.1
der	KPN_02841	122.727	70.2082	155.519	119.523	135.577	97.3153	136.27	163.238	113.842	96.2464	68.8945	96.3693	88.5101	94.6117	93.7141
dfp	KPN_03979	126.443	145.11	203.58	110.599	59.8692	56.7573	105.323	55.8117	85.7733	73.763	95.5854	91.4544	44.6417	40.1826	43.0715
dgoR	KPN_04098	0.1	0.1	0.1	0.1	17.8888	16.1676	0.1	0.1	0.1	0.1	0.1	0.1	0.1	0.1	0.1
dgt	KPN_00175	9.32198	10.7258	9.50389	0.1	0.1	0.1	0.1	0.1	0.1	0.1	0.1	0.1	0.1	0.1	0.1
dhaD	KPN_03494	111.532	136.006	199.142	171.351	126.703	126.908	1525.48	1115.22	1078.33	918.877	1225.32	1136.5	887.426	1018.14	1044.91
dhaK	KPN_03495	121.876	131.04	137.033	248.441	267.747	274.622	625.502	831.603	497.408	847.846	780.355	733.557	684.374	750.91	778.379
dhaK	KPN_03498	5.5524	20.37	15.211	136.112	154.672	142.533	609.552	538.476	488.896	335.464	359.672	353.336	329.548	374.236	381.52
dhaL	KPN_03496	114.094	148.054	202.573	133.917	122.331	146.535	573.286	865.683	717.762	470.286	445.779	549.375	666.879	599.748	656.2
dhaM	KPN_03497	65.5874	46.5727	50.9022	64.8374	53.0873	67.1799	1718.39	1973.45	1746.96	971.245	964.806	990.845	1333.97	127.348	1443.36
dhaR	KPN_03493	0.1	0.1	0.1	0.1	0.1	0.1	0.1	0.1	0.1	0.926166	0.1	0.993555	0.832997	1.03027	7.79128
diaA	KPN_03557	26.4856	17.7948	32.1581	57.102	30.0154	23.7626	0.1	0.1	0.1	0.1	0.1	0.1	0.1	0.1	0.1
djlA	KPN_00052	0.1	0.1	0.1	9.52129	3.70247	5.10767	0.1	0.1	0.1	7.52649	7.85851	8.53707	0.1	0.1	0.1
dkgA	KPN_03432	606.054	428.849	456.697	417.256	505.961	494.62	221.129	304.53	277.225	378.171	376.524	405.969	199.544	266.154	250.783
dkgB	KPN_00221	41.4766	60.6779	60.2657	26.4288	12.9733	16.1642	7.67572	11.8981	12.8508	15.4517	15.5652	12.756	0.1	10.7227	6.89756
dksA	KPN_00145	549.795	958.553	771.722	487.811	413.193	627.619	773.657	302.423	325.599	397.959	436.14	363.79	220.563	284.431	269.134
dld	KPN_02569	342.693	312.798	377.319	194.44	148.337	164.203	163.898	175.522	189.553	107.014	88.0867	93.4823	88.4636	101.631	106.66
dmsA	KPN_00926	0.1	0.1	0.1	61.6845	71.2088	61.0812	90.3262	106.21	84.9446	64.3216	66.2754	68.6755	8.32194	8.33098	4.64181
dmsB	KPN_00927	0.1	0.1	0.1	0.1	0.1	0.1	29.7322	36.5515	36.4901	47.711	46.7118	47.9705	0.1	0.1	0.1
dnaA	KPN_04105	18.227	27.8301	26.7306	38.5083	22.9873	23.1363	20.4419	35.9553	41.8761	25.284	24.2114	26.2902	39.4004	42.6314	47.6825
dnaB	KPN_04439	17.2116	22.0798	18.7066	35.2935	31.5071	34.6634	13.1009	13.4192	18.3576	31.9003	30.8664	25.9539	30.9496	17.2667	19.6932
dnaC	KPN_04811	0.1	0.1	0.1	11.798	11.5064	12.8545	0.1	0.1	0.1	10.7598	12.4661	10.9357	16.4605	16.9869	17.8245
dnaE	KPN_00197	3.78406	1.43133	5.448	11.1239	8.90636	8.79351	34.7402	36.5237	31.0394	6.39205	6.29522	8.21401	28.1686	24.7447	29.5619
dnaG	KPN_03473	0.1	0.1	0.1	1.5939	4.81313	2.06592	3.25378	1.99012	2.21675	3.02713	5.09238	3.05082	15.5109	11.9481	13.74
dnaJ	KPN_00015	383.988	228.254	375.004	219.056	235.396	267.039	139.047	204.594	179.048	199.567	185.321	216.231	268.003	274.572	283.755
dnaK	KPN_00014	2108.87	1835.81	1581.9	1862.52	1994.76	1903.95	994.393	1194.62	1267.65	1920.82	1898.23	1882.93	2090.23	1925.81	1895.82
dnaN	KPN_04104	125.718	53.9274	99.1382	93.1058	87.8951	86.8507	20.9027	11.8087	33.8912	41.0066	43.1761	64.0534	64.8497	63.8806	65.5271
dnaT	KPN_04812	0.1	0.1	0.1	4.55587	6.41169	7.30305	0.1	4.3772	8.11218	10.73	10.346	9.11495	9.52672	7.55231	10.8724
dnaX	KPN_00452	5.01228	4.41246	11.2964	19.1021	25.4859	20.123	12.302	15.4538	19.4611	18.7498	19.2648	16.5202	28.4889	25.9184	17.9495
dppA	KPN_03899	205.586	380.516	259.166	211.6	204.981	214.676	99.0124	102.118	103.834	152.235	161.026	143.699	95.9391	113.071	101.929
dppB	KPN_03898	20.3417	20.3008	21.7106	6.38117	0.1	0.1	36.5363	40.8538	49.6665	36.33	22.9641	30.0581	31.6245	24.8013	21.2526
dppD	KPN_03896	13.7985	33.8158	20.3316	16.8487	21.1387	12.2669	11.6458	4.08383	11.1704	11.5335	12.9992	21.4973	5.13566	12.5578	5.10531
dppF	KPN_03895	1.70755	3.84218	21.6109	3.92401	5.49791	4.62466	10.8386	20.0008	21.7841	8.65824	6.03739	7.67339	14.8724	13.7293	16.0041
dps	KPN_00841	7688.67	10883.6	9885.06	6800.68	5639.93	5554.07	3932.57	3332.65	3120.35	3993.78	4715.62	4711.87	3716.5	3216.05	2734.72
dsbA	KPN_04170	414.615	547.411	341.322	747.393	577.219	551.786	333.087	265.369	567.206	595.715	857.682	563.048	898.751	1103.6	935.224
dsbB	KPN_02313	0.1	0.1	0.1	53.5465	55.1162	48.8397	92.6033	111.617	131.844	0.1	0.1	0.1	110.869	102.57	125.544
dsbC	KPN_03321	0.1	9.40149	45.677	98.1879	102.761	120.4	75.5156	81.8866	68.4775	145.014	126.667	134.111	52.4299	157.739	66.4918
dsbD	KPN_04526	0.1	0.1	0.1	2.30777	2.63558	3.27826	2.6908	2.83026	2.17809	0.1	0.1	0.1	1.52324	1.94672	3.07727
dsbG	KPN_00649	5.12506	4.49872	0.1	0.1	0.1	0.1	0.1	0.1	0.1	1.69726	2.52139	0.1	0.1	0.1	0.1
dsdA	KPN_04081	12.0131	5.26213	8.54415	25.591	16.3592	19.1845	26.0766	16.7398	19.9156	29.6305	30.7591	27.0622	0.1	0.1	0.1
dut	KPN_03980	38.6719	58.3625	159.06	180.196	163.74	171.939	101	87.8421	83.5812	124.067	98.2024	124.136	79.957	121.578	117.323
dxs	KPN_00372	31.3877	20.9025	29.1215	80.1456	83.5122	70.0332	39.3836	38.742	48.1026	62.6632	71.9451	63.7921	61.6634	68.8778	60.6255
ecnB	KPN_04547	0.1	0.1	0.1	249.854	295.157	256.074	1977.74	2621.37	1991.72	2607.4	3215.66	3603.29	3289.26	2937.66	3204
eco	KPN_02628	86.8162	111.005	58.4184	113.422	130.975	153.03	189.741	101.311	251.497	144.522	124.833	142.22	155.726	174.282	65.3953
eda	KPN_02365	121.358	349.644	386.604	400.779	410.112	408.422	368.602	164.146	313.361	372.081	301.752	300.315	127.198	214.733	155.616
efp	KPN_04545	2382.61	3554.06	2321.09	3986.59	4858.03	4709.1	4976.63	3023.62	3639.01	4214.65	4589.6	3917.16	2931	3224.36	3207.59
elaA	KPN_02664	165.863	413.238	156.935	0.1	88.9791	76.368	49.1529	6.8363	25.3395	34.1482	40.0203	40.9841	95.0771	102.055	99.0471
emrA	KPN_03014	33.2682	35.7956	24.8759	31.9639	33.6149	26.1016	48.3534	50.2106	43.6464	61.1394	52.6477	57.3454	50.1649	67.6257	71.2706
emrR	KPN_03013	25.1625	35.827	13.2427	63.2982	71.7161	82.2746	22.1193	16.4071	23.0689	0.1	0.1	0.1	45.6855	54.2075	46.7747
emtA	KPN_02305	2.92726	0.1	17.5633	0.1	0.1	0.1	0.1	0.1	0.1	0.1	0.1	0.1	0.1	0.1	0.1
engB	KPN_04173	95.6395	112.723	76.8067	133.74	133.847	139.782	65.8774	122.003	115.975	206.767	167.921	184.596	148.437	159.495	159.724
eno	KPN_03123	7059.97	6991.49	6970.97	10708.4	11211.7	11628.2	12590.5	12942.9	13163	13757.3	13399.8	13711.1	9453.62	11653.1	12129.9
entA	KPN_00614	3.98908	0.1	8.00383	73.2139	58.0676	53.85	0.1	0.1	0.1	18.9839	32.2082	32.57	70.9053	45.5399	53.6027
entB	KPN_00613	3.39781	22.9528	25.3268	203.083	208.287	214.836	0.1	0.1	0.1	19.8772	26.0619	26.7815	51.1622	56.7061	49.2644
entC	KPN_00611	0.1	0.1	0.1	29.6335	38.3717	34.8995	0.1	0.1	0.1	2.26127	0.1	2.03807	16.5526	4.02602	4.95221
entE	KPN_00612	2.20043	7.64489	7.41794	52.5233	64.7819	63.8664	0.1	0.1	0.1	15.2604	21.0621	19.2378	37.3547	45.5344	34.2631
entF	KPN_00605	0.1	0.1	0.1	109.873	92.047	98.4958	5.02963	3.72345	4.87073	151.503	151.078	167.528	29.266	169.778	180.151
envZ	KPN_03774	3.63788	5.50239	2.65137	4.99065	5.72541	5.6175	0.1	0.1	0.1	1.333	4.45522	5.02065	0.861563	1.67969	1.16152
epd	KPN_03356	38.6399	48.4725	76.2802	9.41555	10.5511	13.7105	0.1	0.1	0.1	15.5104	21.7018	18.1873	0.1	0.1	0.1
era	KPN_02891	65.9763	60.6744	99.7061	130.056	114.409	123.663	162.318	127.539	107.683	112.735	130.207	105.783	113.637	102.833	102.373
erfK	KPN_02435	72.0256	55.2754	68.2766	0.1	0.1	0.1	18.1879	11.7694	11.303	24.8951	27.0838	24.0772	54.5936	58.0357	57.5605
erpA	KPN_00171	247.326	156.914	163.747	118.895	97.0574	145.437	35.0091	46.6339	62.8797	114.934	106.414	115.264	145.441	131.648	131.03
eutA	KPN_02785	6.24634	3.27304	7.2159	0.1	0.1	0.1	10.3351	22.3979	37.3621	2.85983	2.12632	2.60386	31.0066	30.0663	27.5666
eutB	KPN_02784	152.36	176.45	168	164.74	145.41	166.498	239.502	321.347	282.79	122.418	114.894	112.38	226.572	243.054	249.087
eutB	KPN_00307	0.1	0.1	0.1	3.62095	1.97992	1.86109	0.1	0.1	0.1	0.1	0.1	0.1	0.1	0.1	0.1
eutC	KPN_02783	94.084	97.6154	88.7925	39.8646	40.2729	39.6396	212.276	213.233	179.834	43.1787	51.0204	49.6378	141.599	125.969	122.848
eutE	KPN_02789	214.34	173.495	245.031	106.795	93.8486	86.6005	267.794	181.233	183.351	50.294	49.5499	42.499	128.22	135.221	147.476
eutG	KPN_02787	19.5505	14.1593	56.9732	12.1904	3.47346	2.99753	25.4568	11.7667	28.6148	10.297	14.4667	11.2622	14.5474	13.5379	14.1927
eutL	KPN_02782	34.1691	46.419	61.3527	0.1	0.1	0.1	185.113	0.1	0.1	19.2099	31.781	21.2318	0.1	0.1	0.1
eutP	KPN_02795	32.6624	6.56264	14.2546	31.0454	14.1074	13.8718	55.3509	49.0113	61.5431	0.1	0.1	0.1	15.9331	15.4902	15.8285
eutQ	KPN_02794	123.682	92.6774	162.748	111.301	118.147	112.754	226.233	297.559	249.685	48.5207	50.2368	55.2836	161.499	154.406	168.265
eutT	KPN_02793	0.1	0.1	0.1	0.1	0.1	0.1	111.198	127.573	121.931	26.7295	36.1454	44.4495	32.9839	60.4651	56.0925
evgA	KPN_03480	0.1	0.1	0.1	0.1	0.1	0.1	0.1	0.1	0.1	19.3929	23.9237	22.414	12.388	18.5611	18.6056
exbB	KPN_03426	30.317	64.5368	47.9265	148.805	157.274	144.212	51.9697	29.2409	39.7194	82.7764	89.4199	81.7989	56.2839	57.6479	55.4603
exbD	KPN_03425	0.1	0.1	0.1	43.0921	38.9823	47.179	0.1	0.1	0.1	0.1	0.1	0.1	0.1	0.1	0.1
exoX	KPN_02360	6.64559	11.486	18.0076	0.1	0.1	0.1	0.1	0.1	0.1	1.62943	0.1	1.81	0.1	0.1	0.1
exuR	KPN_03522	11.31	20.2411	20.7462	34.5844	27.2575	13.9746	0.1	0.1	0.1	2.57781	7.70802	2.77277	0.1	0.1	0.1
exuT	KPN_03521	10.8702	6.36812	7.27561	22.5882	26.0627	23.4124	6.06853	6.59496	4.97034	13.0781	15.8617	15.1239	0.1	0.1	0.1
fabA	KPN_00983	93.6648	67.6729	85.963	128.719	146.66	150.359	167.186	202.833	171.017	145.315	152.958	145.151	144.253	158.332	174.054
fabB	KPN_02713	1581.89	1386.49	1656.02	1794.01	1810.05	1732.05	1380.8	1414.69	1247.22	1334.03	1384.74	1365.74	1311.36	1343.04	1352.07
fabD	KPN_01090	137.669	391.342	259.8	400.16	380.241	433.393	335.619	135.215	210.046	499.491	526.348	457.563	272.554	444.374	261.518
fabF	KPN_01093	447.908	1016.66	769.992	902.821	757.439	779.427	818.167	830.316	887.352	771.947	769.922	700.38	882.988	801.409	710.668
fabG	KPN_01091	1286.86	1406.09	1653.14	1443.01	1069.6	991.061	783.128	520.528	552.824	547.261	849.46	600.968	517.665	521.327	516.043
fabH	KPN_01089	187.416	100.612	119.035	170.405	131.997	83.6792	162.74	56.7061	88.2914	235.975	196.171	176.307	110.785	120.174	111.421
fabI	KPN_01284	957	869.85	927.042	1021.12	1048.99	1034.8	1065.7	354.729	558.384	1102.18	1165.4	953.481	628.086	782.544	716.061
fabR	KPN_04252	19.9947	7.61032	28.6438	67.328	7.74235	8.89036	0.1	0.1	0.1	16.7395	23.387	29.5789	0.1	0.1	0.1
fadA	KPN_04339	56.3579	20.8561	43.8906	46.4507	62.0222	66.0154	14.7738	12.0458	17.5957	84.2245	82.8142	82.2756	47.7562	47.4568	56.6707
fadB	KPN_04340	7.78113	13.2447	10.1171	80.8547	88.7762	81.1461	14.2075	21.8965	21.1287	57.7175	56.5312	56.2757	53.6512	51.2629	46.7417
fadD	KPN_02322	2.17183	1.9441	2.47614	72.5136	48.8208	64.1966	10.6163	11.5384	13.2132	35.5521	34.0372	33.296	6.26142	6.01991	8.43454
fadE	KPN_00235	10.0743	12.2641	25.456	3.72933	2.42197	4.0356	7.3744	6.3272	7.64009	10.5213	11.0974	9.35574	6.39707	6.74456	6.21295
fadH	KPN_03510	3.77926	5.66793	7.09599	3.74308	6.45772	3.78108	0.1	0.1	0.1	0.1	0.1	0.1	0.1	0.1	0.1
fadI	KPN_02724	2.86327	10.1719	4.8526	58.8974	64.7124	66.0254	19.8785	28.6332	36.797	34.2118	31.5598	30.9995	26.392	27.7921	26.52
fadJ	KPN_02723	10.757	4.48056	110.018	233.995	303.46	244.149	38.0954	29.6278	34.2024	16.7172	15.6949	17.1639	11.9756	11.7634	10.9728
fadR	KPN_02311	48.092	92.0558	118.365	53.7673	68.3195	56.4771	86.837	62.4583	57.4905	70.9159	71.3354	62.4272	24.5589	42.7089	31.7823
fbaA	KPN_03354	5260.73	2975.85	5777.99	5340.01	5320.37	5347.58	6902.31	7637.14	7008.67	6365.88	5958.18	5977.26	7808.5	7661.46	7663.65
fbaB	KPN_02549	5074.93	4839.56	3826.32	619.179	766.513	635.723	817.971	574.656	774.06	1017.03	988.464	964.952	582.912	556.008	623.602
fbp	KPN_04626	646.195	708.124	622.106	417.408	401.658	343.133	529.316	598.586	511.1	444.555	442.731	456.111	587.18	521.05	517.511
fdhD	KPN_04191	0.1	0.1	0.1	0.1	0.1	0.1	0.1	6.06527	0.1	7.74516	6.09707	7.93257	5.69558	7.85758	7.89195
fdhE	KPN_04187	88.2421	164.052	132.464	77.4141	64.2183	59.7066	58.5113	53.0176	67.2478	56.8345	47.7165	38.8328	74.324	51.9028	73.6884
fdhF	KPN_04482	0.1	0.1	0.1	231.825	257.922	257.975	201.892	233.268	240.355	79.9367	111.349	102.833	59.8209	74.0107	68.3224
fdnG	KPN_01867	0.1	1.99526	8.57827	28.3743	35.8374	34.2412	22.2253	13.1631	21.7408	40.7865	36.1067	38.3875	35.9762	50.5067	41.6005
fdoG	KPN_04190	251.15	311.233	297.795	202.313	206.766	194.262	139.572	123.9	142.585	154.482	180.596	173.887	149.869	164.007	160.976
fdoH	KPN_04189	89.8019	48.0289	67.9891	7.65019	20.1562	17.3205	0.1	0.1	0.1	0.1	0.1	0.1	0.1	0.1	0.1
fdoI	KPN_04188	405.524	249.193	284.951	250.182	296.697	311.979	163.099	192.873	222.803	199.072	166.051	217.543	261.621	272.134	261.686
fdx	KPN_02857	49.9845	51.5631	37.8196	17.6953	66.7451	53.2257	23.0321	27.4421	39.2639	7.03338	6.47233	6.39929	39.9891	24.0833	33.0946
feaB	KPN_01455	307.577	379.328	334.255	182.114	158.64	140.334	53.5303	65.1603	73.5406	96.9092	101.948	106.577	105.578	90.379	95.8024
feoB	KPN_03779	0.1	0.1	0.1	3.28534	9.94677	9.27433	0.1	0.1	0.1	2.83096	4.56899	3.94886	6.52004	2.99666	9.156
fepA	KPN_00602	0.1	0.1	0.1	72.7243	58.7063	54.2081	10.2384	10.7328	10.4994	5.6316	6.54768	4.5899	19.4891	19.4401	20.3562
fepB	KPN_00610	2.24446	6.96809	1.91309	22.0595	25.1403	30.8998	0.1	0.1	0.1	10.763	12.9571	12.1459	10.5954	13.56	375.168
fes	KPN_00603	0.1	0.1	0.1	0.1	0.1	0.1	0.1	0.1	0.1	2.12303	2.10067	1.61333	3.29214	3.40608	2.52961
ffh	KPN_02933	205.758	248.048	343.808	185.091	157.186	149.845	136.083	213.538	192.301	154.886	152.031	152.812	148.551	147.068	155.415
fhlA	KPN_03068	3.12766	3.26557	4.3988	40.5624	42.4108	32.9687	15.4412	17.1233	15.1716	21.8227	20.8066	22.2809	29.9443	31.0774	29.1925
fhuA	KPN_00165	7.5733	4.31328	5.65004	10.2056	14.5463	18.2673	7.85729	15.5846	10.4983	0.1	0.1	0.1	0.1	0.1	0.1
fic	KPN_03747	0.1	0.1	0.1	0.1	0.1	0.1	0.1	0.1	0.1	2.27323	2.70924	2.87537	0.1	0.1	0.1
fimA	KPN_03287	137.591	150.516	84.201	0.1	0.1	0.1	0.1	0.1	0.1	0.1	0.1	0.1	0.1	0.1	20.0521
fimC	KPN_03289	71.4941	40.6743	48.1385	27.0319	35.1197	36.5483	0.1	0.1	0.1	0.1	0.1	0.1	0.1	0.1	0.1
finO	KPN_pKPN4p07161	0.1	0.1	0.1	0.1	0.1	0.1	0.1	0.1	0.1	0.1	0.1	0.1	6.71316	4.41023	9.01788
fis	KPN_03670	0.1	0.1	0.1	189.003	191.379	177.951	96.3427	88.628	108.453	847.993	827.777	873.647	195.787	265.309	214.213
fklB	KPN_04600	458.753	355.686	888.973	330.288	393.185	453.982	355.71	402.251	332.732	368.192	373.111	333.202	522.271	440.912	458.069
fkpA	KPN_03732	1979.46	2198.55	2111.25	1584.32	1660.32	1430.1	1020.8	1104.65	1311.49	1722.67	1854.97	1863.94	2044.67	2017.99	2144.74
fkpB	KPN_00023	141.48	260.12	260.677	208.874	189.482	180.889	85.9341	28.5329	58.9608	73.9294	91.586	72.9274	38.1808	58.5426	47.317
fldA	KPN_00707	626.362	920.348	786.443	805.065	810.192	860.823	799.421	510.243	628.958	665.205	789.307	784.182	749.325	854.095	750.816
fldB	KPN_03323	0.1	0.1	6.05168	41.8291	16.4864	16.8447	57.3237	31.5506	17.0333	39.7934	29.5569	35.5441	32.9691	39.6425	35.066
fliY	KPN_00299	0.1	0.1	0.1	53.033	49.1139	48.9918	86.2678	60.2387	64.612	95.2166	113.451	93.7268	60.5985	66.9304	63.7235
fliY	KPN_02418	235.69	185.17	198.693	369.564	324.764	332.248	414.34	382.047	417.377	585.124	548.61	600.581	428.88	415.621	398.088
fmt	KPN_03688	32.3283	31.9265	27.5105	62.3229	69.2569	63.0321	42.1235	45.5336	60.6395	73.4255	74.8153	71.9303	34.9641	63.983	53.3451
fnr	KPN_01530	41.1102	73.7564	67.7185	194.365	132.605	103.182	29.2159	0.1	0.1	112.632	96.2102	99.7718	0.1	0.1	0.1
folA	KPN_00045	186.772	243.693	275.446	82.288	78.9677	98.4438	45.5199	30.4801	27.291	50.7783	47.5748	44.4737	68.2599	69.393	58.0249
folC	KPN_02705	32.7466	38.1843	37.0032	17.7483	13.1087	12.4822	27.5062	32.615	23.4982	32.5974	22.6185	30.559	21.6798	35.4098	32.7171
folD	KPN_00484	247.11	323.376	307.348	502.08	398.821	371.065	444.8	240.741	317.649	363.911	404.604	325.047	205.397	263.434	267.217
folE	KPN_02591	478.068	260.836	341.761	334.59	430.871	434.613	347.162	555.712	447.183	499.418	530.663	555.328	717.843	592.324	669.382
folM	KPN_01523	0.1	0.1	0.1	0.1	1.28865	0.1	10.0185	11.5933	12.207	13.6646	58.0425	61.8731	44.1769	14.1537	75.7167
folP	KPN_03587	40.3748	39.8641	32.8868	7.26499	14.6021	7.12357	17.9813	11.9889	25.9303	25.9615	25.2655	25.5618	25.702	35.0081	26.4643
folX	KPN_02693	88.8816	56.8574	111.816	350.109	363.409	405.801	111.173	117.816	127.112	228.162	257.893	247.802	151.479	156.476	150.891
fpr	KPN_04002	49.9284	82.4695	73.2362	62.1955	79.9578	75.7037	111.59	107.084	115.403	49.1077	24.0869	63.8163	61.9888	18.3487	21.024
frdA	KPN_04553	448.945	505.853	430.205	509.55	442.951	491.239	723.797	863.515	770.371	515.683	446.595	466.879	503.043	429.361	405.968
frdB	KPN_04552	894.433	1063.5	1119.77	1108.19	997.476	1066.05	1116.88	1349.98	1264.81	317.438	703.801	352.15	726.844	706.257	775.983
frdC	KPN_04551	112.763	74.9647	63.0173	0.1	0.1	0.1	0.1	0.1	0.1	97.6577	92.7045	99.9025	112.302	99.2737	116.808
fre	KPN_04338	112.755	177.773	147.472	265.928	219.334	228.962	326.133	188.693	211.297	167.321	175.343	158.567	120.838	116.21	121.527
frr	KPN_00185	659.633	1906.18	1250.52	1042.79	853.627	820.985	220.334	303.67	406.219	1470.86	1519.28	1517.28	473.758	554.18	497.018
frsA	KPN_00251	145.036	162.082	133.687	167.806	171.708	165.358	88.3633	99.9767	96.68	104.602	111.356	110.306	90.1667	96.7973	94.2025
fruA	KPN_02598	7.63422	13.3607	11.1414	5.35415	1.59983	1.39178	237.117	240.91	103.342	116.059	109.947	120.261	171.704	139.888	161.371
fruB	KPN_02600	15.5091	12.3982	63.1245	477.238	303.197	290.889	294.976	146.239	172.573	340.625	284.856	244.511	222.554	288.78	273.35
fruK	KPN_02599	45.9704	67.9697	60.7361	1111.15	746.938	714.298	609.454	458.987	459.55	496.801	672.565	477.503	425.119	512.13	514.635
fruR	KPN_00084	74.346	207.862	161.493	95.3895	101.198	59.1903	103.429	121.116	133.159	95.4172	73.5809	99.0555	114.431	129.249	128.07
frvR	KPN_04642	0.1	0.1	0.1	0.1	0.1	0.1	20.1833	23.0259	22.0499	0.1	0.1	0.1	0.1	0.1	0.1
fsa	KPN_04242	16.1707	25.4383	39.4818	0.1	0.1	0.1	0.1	0.1	0.1	15.446	15.9815	14.8577	0.1	0.1	0.1
ftn	KPN_02402	391.809	910.186	897.065	205.329	195.832	173.347	52.858	86.487	91.0449	73.2225	76.069	71.3399	100.55	83.6588	84.642
ftsA	KPN_00098	163.599	161.583	268.013	182.555	172.719	159.773	203.511	128.447	120.044	139.841	134.835	134.079	177.198	144.808	157.572
ftsB	KPN_03110	17.1731	37.8036	6.31026	2.5205	10.6391	9.72773	2.6296	11.4035	6.85897	5.59637	6.55305	5.86957	332.67	313.406	276.157
ftsE	KPN_03829	35.1421	73.9135	88.3295	370.889	76.7565	79.5714	70.2303	26.7524	44.2307	44.5337	25.7206	59.1748	45.3728	48.5482	35.6233
ftsI	KPN_00088	7.56768	38.3938	6.00196	43.4113	44.7047	47.8853	34.462	63.7328	54.181	12.1523	10.5362	9.5837	66.0667	87.7087	80.8011
ftsK	KPN_00922	46.3679	8.77114	24.6054	13.9998	12.1416	9.71893	8.14879	10.5295	9.04728	13.978	12.4187	11.359	15.2126	13.1553	15.8819
ftsL	KPN_00087	0.1	0.1	0.1	17.1225	17.195	22.1719	11.9579	10.146	12.7406	12.8518	7.85228	16.3741	0.1	0.1	0.1
ftsN	KPN_04228	0.1	0.1	0.1	0.1	3.64423	4.65087	0.1	0.1	0.1	5.16368	5.32402	6.95951	5.8139	6.32767	5.08433
ftsX	KPN_03828	62.4677	30.0732	56.0397	19.8263	40.9511	52.6374	26.9855	44.2408	41.6831	47.9703	44.5092	47.1937	61.4394	59.4678	64.6462
ftsY	KPN_03830	123.92	110.429	148.41	189.394	150.103	146.279	125.144	117.626	99.8612	156.097	144.457	149.061	150.736	150.301	151.418
ftsZ	KPN_00099	1539.72	1742.04	1719.43	2042.19	2177.18	2195.98	1297.82	1169.62	1408.52	1425.51	1496.46	1299.19	1165.23	1437.08	1246.94
fucI	KPN_03153	2.30712	0.1	5.04757	0.1	0.1	0.1	0.1	0.1	0.1	0.947103	1.46383	0.963379	0.1	0.1	0.1
fumA	KPN_01516	405.169	399.688	434.689	442.263	436.188	425.669	430.799	450.566	466.265	94.4902	103.529	93.008	82.8475	102.445	97.6929
fumC	KPN_01517	545.302	1106.42	783.079	307.817	265.38	238.486	84.1036	33.4518	55.5176	69.8593	67.1706	73.5638	43.2937	48.5953	46.6249
fur	KPN_00706	212.961	298.909	211.924	150.887	129.194	130.58	88.7902	66.783	92.0126	125.923	143.104	88.0447	96.3068	113.803	102.636
fusA	KPN_02470	36.4384	8.28921	28.0662	26.9234	20.7874	22.1359	37.4511	34.9593	34.8931	41.7673	40.2586	37.8745	19.2014	17.6395	25.0915
fusA	KPN_03725	3571.73	3922.5	3660.59	5641.18	5495.65	5298.96	4946.69	3888.15	4293.8	5227.52	5249.31	5264.1	4051.14	4824.63	4715.52
fxsA	KPN_04530	46.692	49.7052	14.9636	161.371	165.916	175.298	56.0772	21.9432	42.8551	154.977	172.685	156.749	205.139	214.752	218.764
gabD	KPN_00256	289.528	418.896	401.422	417.219	337.333	326.926	77.6847	52.0975	90.1894	163.877	167.659	148.466	58.5997	82.1021	69.8085
gabT	KPN_00255	236.61	376.15	302.011	349.857	305.602	315.861	148.018	188.7	154.887	178.964	194.672	183.39	128.93	117.459	97.0847
galE	KPN_00773	171.705	280.575	256.753	388.704	414.245	366.883	352.864	377.399	393.59	390.45	374.077	367.783	351.053	371.743	323.306
galF	KPN_02515	842.841	676.065	1113.09	885.889	924.659	987.279	612.104	836.21	788.389	1010.82	998.554	1107.73	1023.62	1032.29	984.479
galK	KPN_00771	64.5202	101.349	66.8241	94.0142	21.8808	74.3611	85.2274	29.2389	104.251	114.293	101.463	101.444	36.3329	51.2795	33.4931
galM	KPN_00770	38.4308	24.7884	27.2668	69.7492	65.926	61.6214	42.994	45.356	50.0322	35.0287	33.464	27.3768	41.2399	36.5372	34.5088
galR	KPN_03246	7.20299	8.88638	8.03478	21.8173	10.8192	16.7324	11.635	11.3487	12.1129	8.9202	10.2891	7.54417	21.1482	14.8706	18.6152
galS	KPN_02589	1.62886	5.96372	2.01384	8.52972	5.14303	4.76792	6.91212	0.1	4.06801	0.1	0.1	0.1	0.1	0.1	0.1
galT	KPN_00772	36.5391	24.3124	27.5373	31.7973	37.4136	39.1174	53.3045	52.3143	53.6785	31.4674	32.2769	34.7891	35.6796	30.7007	36.5401
galU	KPN_02202	945.074	1475.3	1187.26	2299.32	2069.72	2049.11	1574.11	1633.26	1409.11	2069.19	1949.19	2183.56	2552.45	2513.81	2601.31
gapA	KPN_01197	9726.42	8074.44	8746.43	10416.3	9399.7	12576.4	15350.9	15951.8	13800.8	11089	12668.4	11903.5	19257.6	16244	17258.3
gapA	KPN_01502	1241.19	1416.74	1351.71	116.919	105.635	121.314	52.5194	55.8869	63.5801	104.722	89.6625	96.9211	50.634	60.1659	51.9579
garD	KPN_03540	13.6114	6.71211	11.4387	36.2625	21.3829	25.5274	29.5138	35.4133	32.3445	39.6712	36.2377	40.5679	45.432	39.9222	40.5968
garK	KPN_03129	8.87735	109.018	13.366	8.96702	10.0227	9.02262	3.02111	1.40012	3.78433	5.59099	7.67668	6.21707	2.5082	2.67924	3.26422
garL	KPN_03538	22.7648	23.7452	34.159	78.9723	103.253	98.4318	97.5058	115.966	99.9948	71.9897	68.6734	78.4351	95.4109	68.573	115.115
garR	KPN_03537	62.8566	148.627	62.7321	106.379	141.777	137.551	147.144	162.215	163.906	177.36	158.808	162.606	140.834	151.858	146.894
gatZ	KPN_03547	0.1	8.41388	7.00704	0.1	0.1	0.1	0.1	0.1	0.1	0.1	0.1	0.1	0.1	0.1	0.1
gcd	KPN_00132	51.0129	62.7628	67.6771	44.0081	58.5297	48.5836	62.7121	53.5325	96.9046	105.928	83.4132	75.3812	88.0326	77.2074	67.906
gcvA	KPN_03159	0.1	1.39791	1.83812	0.1	0.1	0.1	0.1	0.1	0.1	0.1	0.1	0.1	0.1	0.1	0.1
gcvH	KPN_03340	2536.43	5895.27	7179.83	0.1	0.1	0.1	6890.04	9696.16	8192.91	936.268	916.783	1549.37	8720.01	2585.42	2797.7
gcvP	KPN_03339	895.945	856.615	840.694	770.961	650.581	677.922	805.015	586.14	622.863	728.703	722.113	650.868	631.931	744.733	691.314
gcvR	KPN_02813	13.5081	63.999	58.4501	46.2816	14.6342	13.864	21.9814	0.1	0.1	0.1	0.1	0.1	0.1	0.1	0.1
gcvT	KPN_03341	1266.08	1331.6	1134.83	1169.29	951.543	895.479	856.102	536.978	536.785	857.189	904.503	837.493	594.279	694.207	665.128
gdhA	KPN_01210	53.4888	56.5675	35.2972	55.2612	78.7366	81.6824	59.061	100.295	97.498	66.9339	64.485	66.2653	92.8543	105.689	71.0039
ggt	KPN_03807	144.388	81.9422	129.203	78.9647	89.0336	85.346	61.549	43.9637	48.3021	103.513	92.6894	94.022	68.0782	59.6313	69.374
ghrA	KPN_01056	23.6584	92.6983	49.5837	104.872	90.4989	67.1599	69.5874	43.1297	29.1232	53.7257	56.8489	54.9569	14.5597	16.5312	21.2451
ghrB	KPN_03915	61.893	112.063	67.5089	370.965	473.573	473.271	41.4659	45.2856	46.1827	248.021	275.904	261.233	16.3164	22.4583	19.982
gldA	KPN_04241	240.464	313.045	374.857	139.216	101.728	104	294.034	90.1389	113.773	200.936	201.791	186.962	70.4109	112.758	107.116
glgA	KPN_03795	243.454	200.487	253.78	261.84	174.862	296.332	207.638	192.182	173.808	194.863	199.627	182.679	119.443	129.492	149.255
glgB	KPN_03798	196.931	267.601	257.411	182.038	193.728	191.135	139.101	92.5441	153.133	97.8681	100.218	99.5104	103.115	106.304	87.1677
glgC	KPN_03796	450.673	668.382	623.373	726.057	696.852	681.663	520.335	460.37	484.838	451.428	381.698	383.028	272.355	318.336	309.015
glgP	KPN_03794	249.4	271.03	360.893	151.265	150.748	146.841	108.263	105.797	100.888	85.6064	95.3686	91.6988	67.195	80.2406	80.4116
glgX	KPN_03797	16.83	29.05	14.4155	26.4591	20.5263	19.7132	17.3978	19.8571	25.4903	15.0843	15.8168	18.6536	14.8927	14.37	13.698
glk	KPN_02738	283.406	293.709	341.103	227.775	267.146	279.524	467.021	293.656	291.778	244.988	228.976	248.48	315.885	307.782	299.727
glmM	KPN_03586	325.504	396.301	389.31	339.296	310.28	241.528	123.716	146.869	154.844	169.767	161.086	169.882	177.975	201.082	191.701
glmS	KPN_04134	791.465	918.986	976.979	2232.83	2047.37	1830.49	856.2	1111.49	1227.44	1087.77	1257.84	1042.37	802.571	797.503	616.232
glmU	KPN_04135	132.977	116.519	128.969	63.172	50.0532	46.5607	167.52	107.606	122.899	94.9011	116.57	97.6664	54.6527	71.1077	83.5485
glnA	KPN_04178	576.672	529.146	1011.76	1412.98	1361.84	1387	799.274	1050.31	876.712	1194.15	1046.88	1250.89	1251.35	1330.74	1276.45
glnB	KPN_02878	313.306	342.939	408.027	454.035	608.405	500.083	360.853	407.068	444.542	346.691	428.326	393.337	373.484	383.848	425.173
glnD	KPN_00180	11.7192	10.0713	17.5448	12.2895	10.1181	9.41099	7.14081	4.59096	5.04144	4.23666	4.46144	4.54344	6.86656	7.61963	7.78889
glnE	KPN_03457	28.204	29.138	38.8384	27.4722	34.8623	26.968	11.9256	10.7531	12.9983	18.2843	17.4171	14.4526	6.31889	5.75731	6.70731
glnG	KPN_04176	14.3775	5.18704	9.35206	17.3017	21.2289	20.5291	0.1	0.1	3.86891	11.5386	10.346	9.95177	5.23792	7.03708	9.29232
glnH	KPN_00840	567.598	1048.16	624.47	670.416	565.177	470.409	579.175	304.693	502.915	669.975	707.193	636.009	254.112	369.887	313.659
glnL	KPN_04177	3.13669	0.1	8.78664	11.2904	4.88171	5.23253	0.1	0.1	0.1	0.1	0.1	0.1	377.063	91.4317	68.0228
glnP	KPN_00839	3.32396	37.416	4.07393	65.4368	53.6715	58.316	81.2867	164.864	187.083	96.4421	97.3072	111.627	95.8631	73.4013	51.0351
glnQ	KPN_00838	42.2012	77.4861	72.9048	110.924	88.7555	90.4603	42.6142	33.296	78.9619	97.8656	90.1133	56.8831	62.8128	59.4651	70.2099
glnS	KPN_00701	152.097	180.228	148.958	235.875	248.472	219.658	256.35	301.17	282.154	273.802	264.72	255.328	278.022	261.123	257.974
gloA	KPN_01990	310.342	389.456	364.11	210.136	199.57	197.162	177.31	125.648	210.217	336.957	391.509	301.622	122.756	164.066	145.094
gloB	KPN_00227	25.0217	55.436	38.4119	78.4234	61.932	102.051	52.3034	22.5246	15.6983	24.6847	6.69066	24.5213	0.1	0.1	0.1
glpA	KPN_02647	31.8137	9.28834	20.4572	57.2345	79.8187	78.0007	85.463	89.1023	100.85	84.2147	80.281	91.3068	116.35	139.082	125.532
glpB	KPN_02648	3.86369	5.27994	2.65917	37.0801	44.0396	36.5523	116.193	135.445	123.231	65.5055	64.5237	64.143	96.4505	103.052	110.687
glpD	KPN_03792	237.958	222.869	207.421	238.196	260.477	219.738	379.394	337.384	362.682	287.132	266.673	270.428	233.215	198.032	242.412
glpE	KPN_03791	86.3279	113.355	99.2625	90.2165	95.9602	90.8384	73.8274	55.1152	56.2982	13.3007	72.1426	82.5708	67.3683	68.1908	73.5416
glpK	KPN_04011	1693.59	1497.83	1522.17	1128.3	1245.22	1247.4	1144.02	1461.3	1286.68	918.412	888.639	926.233	1012.59	936.145	1067.05
glpQ	KPN_02645	138.093	70.8543	117.775	331.537	225.947	357.739	579.323	783.837	649.381	89.2631	88.3293	93.2718	543.147	439.361	485.633
glpR	KPN_03789	114.328	53.421	91.4637	26.5752	22.2133	26.926	95.5968	94.7529	90.7882	54.3249	57.7677	58.2141	68.5135	72.0024	68.4992
glpT	KPN_02646	188.924	137.001	192.966	426.454	435.23	421.548	614.411	660.37	595.97	98.6141	87.8441	101.468	542.428	570.274	528.447
glpX	KPN_04001	106.014	37.5801	44.088	184.637	248.209	259.275	190.389	207.237	191.296	257.365	256.39	224.65	277.422	273.6	259.337
glsA	KPN_01636	0.1	0.1	0.1	7.72866	8.86954	8.91437	0.1	0.1	0.1	7.5759	6.26839	6.71727	6.4275	7.37143	6.61623
gltA	KPN_00727	1481.43	1660.64	1502.04	1028.74	1130.3	1090.87	1535.83	1541.39	1594.74	1436.44	1462.04	1467.21	943.291	1106.89	1204.36
gltB	KPN_03624	17.9016	9.86806	21.7842	40.2507	33.4402	31.5641	18.3003	27.3588	26.9168	25.1763	22.524	22.5631	23.3541	23.4946	22.5448
gltD	KPN_03625	5.30827	0.1	7.82568	32.7815	29.0573	27.9344	20.1975	15.3271	17.8454	18.004	19.3663	14.3996	12.0195	13.5897	18.2197
gltI	KPN_00681	528.234	477.6	539.17	831.535	793.942	798.095	464.572	641.948	589.394	700.012	720.674	611.785	290.04	306.48	293.708
gltK	KPN_00679	0.1	0.1	0.1	0.1	0.1	0.1	39.0342	57.2488	63.2272	16.0901	14.6146	14.0197	0.1	0.1	0.1
gltL	KPN_00678	0.1	0.1	0.1	62.902	86.5575	107.504	43.2203	121.543	89.8793	51.5268	60.9235	65.1763	79.133	87.476	89.4897
gltS	KPN_04012	0.1	0.1	0.1	0.1	0.1	0.1	0.1	0.1	0.1	0.1	0.1	0.1	15.4501	14.4265	15.4139
gltX	KPN_02750	249.465	385.859	373.785	590.551	494.558	541.341	176.923	189.059	264.81	352.66	387.537	338.042	184.707	283.046	210.067
gluQ	KPN_00144	3.28075	3.31059	3.16122	21.8652	17.4103	13.8418	0.1	0.1	0.1	14.7022	11.6914	11.7573	5.62586	11.2138	6.53114
glyA	KPN_02876	1527.54	1404.27	1306.6	1576.87	1490.29	1545.21	1232.16	1409.74	1259.31	963.418	977.193	1019.84	1008.12	1070.88	962.967
glyQ	KPN_03923	176.523	125.913	164.917	122.645	116.441	113.262	89.7079	148.691	149.867	188.508	106.832	181.651	157.188	202.37	158.939
glyS	KPN_03922	298.036	341.469	413.901	286.872	262.656	302.795	286.741	246.771	254.823	332.872	356.817	319.457	259.34	291.494	279.432
gmhA	KPN_00236	479.883	676.31	466.665	546.492	438.104	489.038	525.979	485.791	484.747	361.294	416.411	446.237	400.677	413.433	429.966
gmhB	KPN_00214	37.37	56.0716	67.2141	50.4781	34.7214	34.4653	51.2532	49.8115	43.1326	58.2067	52.3493	52.987	42.9303	45.3433	45.0699
gmk	KPN_03996	14.6596	46.4539	20.2017	91.6069	87.1004	82.5547	60.8816	58.8484	53.9618	129.969	120.035	96.5363	33.7517	79.1547	38.931
gnd	KPN_02499	1500.4	1598.16	2006.55	1686.13	1656.23	1703.64	1334.23	1440.37	1360.03	1698.87	1645.01	1568.75	1563.18	1663.45	1637.14
gntK	KPN_03801	0.1	0.1	0.1	0.1	0.1	0.1	0.1	120.54	45.5583	83.6423	91.6203	88.8627	0.1	0.1	0.1
gntR	KPN_03802	185.696	126.535	169.879	219.637	237.726	243.348	254.593	368.706	277.449	301.294	316.951	371.534	449.164	393.1	426.581
gor	KPN_03866	128.807	132.321	157.189	187.123	192.713	183.822	207.673	77.7401	154.149	125.962	130.49	116.465	141.008	156.52	133.646
gph	KPN_03756	99.5716	48.7903	105.516	22.6816	17.616	63.2281	45.4183	34.922	59.2067	75.7663	51.1492	88.8724	53.6935	53.5427	45.007
gpmA	KPN_00768	2088.05	1797.11	2520.74	1543.06	1530.75	1491.96	849.869	573.47	667.131	938.518	998.747	907.212	587.138	774.982	753.902
gpmB	KPN_04850	105.647	86.2097	106.559	153.763	126.622	107.266	59.1149	88.1131	37.1964	74.1251	81.8739	83.7542	94.6334	87.7502	98.7685
gppA	KPN_04280	14.845	26.7775	15.084	26.9259	16.1364	38.4991	50.1638	38.5868	28.3993	29.8897	24.9392	24.4971	24.2339	27.8226	26.2887
gpsA	KPN_03952	109.371	244.067	168.088	136.377	137.088	118.735	170.818	90.2405	112.805	121.063	122.332	106.274	89.4821	108.689	101.594
gpt	KPN_00250	645.331	327.957	827.07	1103.48	735.327	803.438	1295.46	1407.71	1134.79	986.214	1050.33	1007.2	899.849	755.813	906.581
grcA	KPN_02902	4906.85	4691.14	4093.92	9345.03	9568.41	10610.1	9157.76	11602.7	10918.5	11198.4	10751.1	12888.6	13675.6	13383	13997.3
greA	KPN_03591	1019.48	810.098	802.845	1102.9	1215.08	1229.41	776.65	859.788	851.263	1199.11	1167.53	1164.94	1048.09	1149.27	1096.2
greB	KPN_03776	43.6328	31.4453	24.5494	25.2251	26.2318	31.0458	11.6615	12.9863	9.86208	19.7779	0.1	14.2455	9.1764	21.9644	17.705
groEL	KPN_04507	183.329	199.516	190.29	139.531	191.774	188.006	73.5919	57.5652	89.6601	136.302	140.913	130.486	130.397	148.326	138.655
groL	KPN_04533	11892.9	10864.4	9622.1	9729.09	10170.7	8908.97	5063.98	5498.45	5612.71	8874.22	8338.74	8332.83	10096.8	9470.59	10095.3
groS	KPN_04532	11806.5	13373.9	14540.7	13275.6	13259	14749.2	11008.4	12476.1	11536.1	14339.7	13741.3	14930.3	17167.5	14062.8	16026.9
grpE	KPN_02936	978.216	1381.05	1000.45	660.878	595.987	605.81	544.284	533.672	628.423	731.344	817.237	724.797	457.616	726.534	495.011
grxA	KPN_00880	100.38	134.92	131.872	451.36	546.71	534.038	384.821	289.171	348.044	257.854	236.747	409.091	237.953	252.686	231.426
grxC	KPN_03954	1642.21	1165.96	1099.88	888.766	905.065	844.996	1880.14	1936.73	1760.32	1566.01	1517.9	1505.57	1671.32	1635.25	1794.08
gshA	KPN_03019	87.5378	72.5306	95.7579	120.463	106.175	79.2113	95.7293	49.8752	41.8916	147.191	83.6	131.814	65.9399	64.2905	70.5365
gshB	KPN_03380	401.008	583.241	882.344	213.656	173.962	175.314	144.764	71.3306	84.0677	178.267	188.142	162.497	118.252	131.021	139.623
gsk	KPN_00458	8.42409	4.94049	7.7684	26.2017	21.3679	21.2695	37.456	16.0717	18.727	4.33964	4.58338	5.00565	12.2824	14.5005	17.3224
gss	KPN_03416	46.4327	49.6982	34.1664	65.732	56.249	61.0152	67.8845	100.424	90.0183	94.7054	95.4609	95.2828	93.391	86.6561	99.9579
gst	KPN_01973	163.966	366.756	166.077	528.866	308.664	439.656	678.943	320.398	433.411	385.705	420.404	424.918	124.616	253.187	197.555
guaA	KPN_02833	264.376	443.132	385.849	462.047	352.23	353.117	407.818	270.613	301.075	414.616	433.113	405.727	289.512	324.957	315.786
guaB	KPN_02834	131.434	247.024	227.766	601.3	483.793	448.78	417.466	370.468	353.551	1059.5	993.53	1040.55	509.509	476.286	440.992
guaC	KPN_00107	109.622	175.94	114.941	156.981	89.1106	82.7989	210.985	95.4304	119.846	91.0536	102.912	111.424	85.3619	108.783	92.4618
gudD	KPN_03130	42.6632	71.1442	50.1687	85.4498	75.9055	83.073	28.603	37.8863	54.6248	77.9799	74.7187	77.1187	47.6083	46.0358	46.532
gutQ	KPN_03043	107.833	128.057	132.573	193.86	268.743	245.029	158.849	202.724	188.896	191.382	163.263	160.423	259.821	240.248	215.894
gyrA	KPN_02640	190.177	127.935	167.798	264.969	275.675	282.246	271.96	316.191	315.96	274.804	307.591	351.521	305.359	306.757	309.195
gyrB	KPN_04102	122.11	195.915	174.848	343.851	262.073	262.117	214.877	163.38	198.375	201.851	202.731	198.931	218.924	185.298	242.52
hcp	KPN_00907	0.1	0.1	0.1	0.1	0.1	0.1	0.1	0.1	0.1	0.628222	0.917126	0.704566	3.79307	3.73433	3.38017
hcr	KPN_00906	0.1	0.1	0.1	3.56531	0.1	0.1	0.1	0.1	0.1	8.71449	7.16574	7.4118	6.73683	9.98083	10.9195
hdeB	KPN_03484	0.1	0.1	0.1	136.983	176.976	194.419	39.1584	115.133	175.193	410.384	467.655	467.799	500.846	749.747	626.419
hdfR	KPN_04264	7.75694	4.85388	0.1	0.1	0.1	0.1	0.1	0.1	0.1	0.1	0.1	0.1	0.1	0.1	0.1
helD	KPN_00991	0.1	0.1	0.1	1.05412	0.1	0.602268	0.1	0.1	0.1	3.83308	3.04693	3.20231	2.65725	1.7603	1.25574
hemB	KPN_00316	203.248	145.508	244.982	120.415	149.017	126.606	65.2296	65.7166	88.4999	219.11	215.794	189.082	161.372	163.728	152.078
hemC	KPN_04304	21.1354	20.965	34.8731	38.7468	60.2525	56.0049	58.4524	70.6124	89.8954	115.682	110.22	116.206	92.4866	117.459	102.157
hemD	KPN_04303	3.21754	9.66935	1.51751	6.59238	3.35905	3.64462	0.1	0.1	0.1	0.1	0.1	0.1	4.58968	12.2498	4.53066
hemE	KPN_04379	61.3097	60.8106	71.7691	83.7566	87.2432	46.5947	14.4082	8.08364	14.05	35.9826	36.1497	34.8254	13.2911	20.4107	15.4465
hemG	KPN_04344	25.0579	44.8196	31.1492	54.8751	57.6411	60.4029	34.7373	42.6764	42.4391	43.1224	43.5818	43.9776	53.74	51.382	48.1738
hemL	KPN_00169	136.256	207.021	172.701	66.1938	87.7805	89.6499	111.433	165.575	145.237	159.761	143.199	170.352	230.033	194.489	202.19
hemN	KPN_04175	1.55441	47.3445	12.9057	69.348	65.539	53.1236	51.1747	30.6834	34.5365	39.8277	37.7834	38.5811	10.9927	13.6487	10.6576
hemX	KPN_04302	127.022	166.58	88.1004	154.066	156.641	148.766	41.9061	50.6604	49.451	82.3924	87.389	86.6194	116.177	131.171	133.46
hemY	KPN_04301	70.2454	88.5356	71.7423	106.934	99.4301	89.954	6.75606	8.87703	8.25333	35.0752	53.1393	33.296	21.6891	35.6729	21.7835
hflB	KPN_03588	281.392	250.936	356.335	239.357	207.949	230.963	187.871	176.084	181.571	211.383	212.946	193.213	223.902	244.979	239.488
hflC	KPN_04573	203.779	304.462	226.43	286.86	235.209	253.233	120.536	179.688	210.886	288.429	289.923	282.165	236.055	304.07	277.535
hflD	KPN_01140	80.8101	82.1238	48.955	69.666	78.3102	86.1644	65.2002	90.9587	79.1757	70.938	64.0149	104.145	53.554	43.479	84.2615
hflK	KPN_04572	425.413	416.207	356.53	272.413	358.731	324.104	180.059	273.12	250.941	246.676	247.202	260.192	373.923	324.957	340.713
hflX	KPN_04571	34.4201	88.4692	49.8299	105.406	85.0283	84.8938	57.9617	50.3501	47.9711	48.051	39.9387	49.7467	33.7272	33.8724	33.2624
hfq	KPN_04570	166.516	182.578	241.231	208.142	253.018	118.283	195.836	155.385	139.906	0.1	0.1	0.1	105.946	113.783	235.689
hisA	KPN_02480	28.1975	30.889	30.3254	62.8894	59.4259	64.8129	12.3888	47.4882	26.5773	53.645	58.0468	50.9277	48.5379	44.515	46.1006
hisB	KPN_02478	6.53411	23.3021	14.4386	29.5427	22.8521	32.2163	26.507	28.2152	32.0574	67.3204	59.2662	59.366	41.6025	47.3266	37.373
hisC	KPN_02477	17.8597	9.55201	14.9914	0.1	0.1	0.1	21.3753	2.59109	5.00231	50.6756	51.8448	42.0223	10.4763	21.2467	15.3126
hisD	KPN_02476	17.9664	20.3008	18.6588	77.3018	67.4665	62.7759	36.6909	46.016	4.98098	89.0088	89.626	86.0943	13.6723	17.5722	13.9048
hisF	KPN_02481	14.7694	33.3845	17.3995	54.8839	55.1895	50.2864	38.5675	38.3361	51.6505	80.7438	82.8872	87.2316	41.9997	61.4789	40.5908
hisG	KPN_02475	18.863	34.3652	35.8602	37.5406	35.409	38.289	75.334	93.5604	108.736	124.27	86.9081	124.254	54.2597	119.091	103.394
hisH	KPN_02479	42.5206	29.1037	38.8603	119.898	83.608	128.457	47.1914	80.7822	33.2796	92.1836	104.81	100.309	84.3266	29.2824	27.7472
hisI	KPN_02482	18.2196	19.9739	0.1	60.284	34.4284	16.5214	40.2817	27.2842	37.2306	70.3265	109.724	93.9736	45.3517	67.8556	64.053
hisJ	KPN_02699	124.101	137.605	123.366	486.536	432.393	434.093	228.014	218.572	217.12	316.19	332.15	323.812	278.314	310.996	275.432
hisP	KPN_02696	21.9542	26.2649	8.55755	8.71519	17.4902	13.9194	7.62615	15.5771	14.1243	19.3733	20.1611	20.0008	16.9186	14.8174	15.7932
hisS	KPN_02844	304.185	435.135	358.431	456.609	442.632	410.123	451.523	412.468	419.724	430.441	443.203	380.124	349.684	332.048	354.525
hldD	KPN_03963	496.389	960.963	652.521	934.932	959.771	909.565	689.74	527.154	688.784	873.871	859.528	807.898	538.202	688.085	652.784
hldE	KPN_03456	149.772	173.418	153.126	233.452	257.753	252.472	217.193	181.768	210.292	193.412	202.293	182.691	193.34	198.42	186.517
hlpA	KPN_00191	4409.94	3914.12	3575.54	6295.12	6541.13	6808.03	8023.16	10471.9	6314.7	7402.72	7825.45	8184.48	9657.72	9301.89	8499.26
hmpA	KPN_02877	81.7218	38.4148	45.3748	0.1	0.1	0.1	0.1	0.1	0.1	0.1	0.1	0.1	6.58301	5.72767	6.84003
hnr	KPN_02203	0.1	0.1	0.1	5.44234	6.0322	4.86857	5.87027	3.94778	4.30486	4.68378	3.65253	4.52602	0.1	0.1	0.1
hns	KPN_02201	4717.16	4671.59	4310.82	4054.34	3747.18	3453.54	265.988	2340.67	2667.19	3183.18	2588.16	2448.01	3934.63	4117.43	4135.78
holA	KPN_00672	0.1	0.1	0.1	0.1	3.88921	5.28395	0.1	0.1	0.1	0.1	0.1	0.1	0.1	0.1	0.1
holB	KPN_01097	3.51901	0.1	11.643	0.1	0.1	0.1	0.1	0.1	0.1	0.1	0.1	0.1	0.1	0.1	0.1
holD	KPN_04828	2.23863	4.59511	4.05907	18.1609	19.3897	16.1926	0.1	2.59956	3.93382	0.1	0.1	0.1	0.1	0.1	0.1
holE	KPN_02359	0.1	0.1	0.1	30.5192	32.3111	27.2941	27.4272	34.4952	34.413	22.0966	23.6489	22.1814	13.2121	19.5124	15.2707
hpaB	KPN_04780	19.1638	13.9383	15.9363	72.1831	78.2707	77.2084	21.1883	16.0772	21.7601	57.6319	51.2995	55.1481	9.23261	10.5866	10.7277
hpaD	KPN_04786	0.1	10.2037	6.90541	8.42992	0.1	4.7227	8.50556	0.1	0.1	9.84233	0.1	17.517	0.1	0.1	0.1
hpaE	KPN_04787	70.5738	34.7043	75.9244	140.339	57.767	64.1926	17.9995	10.0952	24.3745	76.6933	80.4249	76.8598	10.3981	14.4858	13.2594
hpaG	KPN_04789	36.2211	16.9689	49.1914	37.4674	38.8263	42.5129	23.5557	27.0234	17.8187	86.0443	74.8239	78.1302	41.8104	37.3433	41.2379
hpaG	KPN_04788	12.2403	16.3141	22.7298	5208.04	5894.49	5893.22	0.1	0.1	0.1	128.585	110.727	668.896	383.397	407.532	419.36
hpaH	KPN_04784	2.97233	0.1	7.70869	0.1	0.1	4.2649	0.1	0.1	0.1	0.1	0.1	0.1	0.1	0.1	0.1
hpt	KPN_00133	50.9179	31.8336	119.795	279.227	157.449	170.896	65.6418	18.3415	41.0982	210.891	164.911	182.856	87.2804	129.947	79.4049
hrpA	KPN_01484	7.15546	11.0139	11.5428	30.4208	30.2446	37.0225	10.9156	16.668	21.7574	13.8183	13.3268	14.7578	13.3934	11.8299	12.034
hrpB	KPN_00148	0.1	0.1	0.1	7.44024	7.16729	7.69262	1.9537	0.47346	2.04203	0.1	0.1	0.1	12.29	11.6675	19.5176
hscA	KPN_02858	33.6657	20.0633	35.1315	48.8694	36.7823	49.374	33.3504	81.2361	27.7556	73.1662	49.4404	51.4407	34.9722	34.7145	35.3926
hscB	KPN_02859	13.025	7.38087	26.7696	21.5309	17.2581	17.6172	0.1	0.1	0.1	30.626	44.8527	39.1401	30.4277	27.7755	28.6778
hslO	KPN_03772	182.028	102.665	163.143	63.7309	13.9282	75.7477	66.8245	82.3879	101.086	107.395	72.4131	106.746	121.915	134.415	115.505
hslU	KPN_04226	672.51	473.514	545.531	459.763	355.894	400.298	277.54	333.061	306.619	480.095	521.131	473.873	569.262	538.695	644.425
hslV	KPN_04227	143.857	74.4478	335.887	0.1	0.1	0.1	0.1	0.1	0.1	0.1	0.1	0.1	0.1	0.1	0.1
htpG	KPN_00455	842.884	949.997	679.184	839.27	951.073	872.348	403.744	551.362	498.349	696.489	656.378	683.73	854.633	766.893	880.366
htpX	KPN_02345	164.152	7.25376	44.0344	155.971	198.237	276.543	32.735	42.654	70.7176	91.78	86.5003	86.2346	223.682	204.883	209.668
hupA	KPN_04382	26299.4	42378.5	29835.5	25636.5	24762.7	22676.1	25631.5	17008.8	19432.2	26335.7	24557	27587.3	20486	21136.7	20269
hupB	KPN_00402	5441.35	26.8072	11042.7	4693.52	1241.91	3479.55	7793.99	12604.8	10171.1	4728.79	4587.24	6868.04	12055.9	6854.81	7549.2
hutC	KPN_00794	16.2087	110.341	49.3083	48.9426	51.5843	53.5658	0.1	0.1	0.1	48.7335	18.981	20.6293	9.89099	4.81632	9.70907
hutG	KPN_00793	35.5518	116.107	62.6688	21.7088	38.1181	33.3809	31.3595	47.7904	34.5611	38.8493	41.0164	38.6561	59.9224	41.4042	40.6207
hutH	KPN_00796	30.3956	45.1688	37.2956	22.1945	21.7662	18.2693	14.7581	3.84865	6.51413	26.2893	23.1402	23.2765	12.4785	18.2262	14.5786
hutI	KPN_00792	120.874	137.93	165.421	97.3716	87.0986	76.352	58.5653	78.1398	66.387	143.569	131.503	157.824	132.146	125.16	148.632
hutU	KPN_00795	682.275	1254.66	656.981	972.972	1111.19	1055.11	320.151	402.495	309.865	840.019	789.479	812.641	867.564	838.278	868.561
hypE	KPN_03067	0.1	0.1	0.1	39.8533	16.4762	9.47862	68.0416	20.618	41.6168	17.5748	19.2126	21.5554	20.7687	15.7456	23.7837
iap	KPN_03116	3.88568	0.1	3.2531	0.1	0.1	0.1	4.96534	10.852	9.08898	6.18732	5.06662	6.40244	14.2656	14.1326	15.4175
ibpA	KPN_04091	0.1	0.1	0.1	42.0726	3.93054	7.11177	0.1	0.1	0.1	5.17934	8.07319	5.5194	0.1	0.1	0.1
ibpB	KPN_04090	0.1	0.1	0.1	103.808	140.242	146.435	45.9066	39.0252	40.9229	94.0939	87.8012	99.4814	131.876	126.501	136.54
icdA	KPN_01144	4893.02	4697.78	4742.93	3380.6	2869.85	2661.78	4495.7	4760.27	4353.57	2460.89	2337.84	2394.36	3250.98	2416.19	2598.46
iclR	KPN_04398	17.1943	16.7247	21.6801	18.5634	11.1392	17.5238	25.3076	23.1492	20.4609	22.2116	24.5957	20.9964	0.1	0.1	0.1
idi	KPN_03317	19.7726	31.0828	9.63355	9.41682	13.8014	9.83418	0.1	0.1	0.1	0.1	0.1	0.1	7.8702	0.1	12.1488
ihfA	KPN_02174	2366.06	1765.26	2388.48	874.496	917.652	1013.49	53.6383	758.362	652.322	971.538	929.814	1169.39	1097.41	1088.36	1195.46
ihfB	KPN_00939	444.537	676.589	362.331	283.037	273.89	279.444	193.799	329.003	327.225	278.767	272.169	257.24	85.2393	245.015	224.852
ileS	KPN_00021	229.264	292.972	247.297	245.527	234.344	216.576	171.638	264.637	266.965	334.339	343.635	283.545	267.149	284.154	269.305
ilvA	KPN_04271	15.6435	9.61103	27.045	19.5349	17.5493	20.8993	7.77239	18.1701	17.5925	14.1817	12.6102	9.53602	98.0394	26.4447	25.4621
ilvB	KPN_04074	0.1	0.1	0.1	37.9595	26.1435	33.791	31.1063	17.1389	19.6012	89.0821	89.1	55.9854	59.8505	85.8777	61.0659
ilvC	KPN_04273	251.241	276.115	281.003	244.214	220.461	257.815	131.259	105.553	114.184	130.174	129.49	124.242	131.504	146.819	148.336
ilvD	KPN_04270	94.7753	105.613	89.7845	57.4565	59.8673	58.478	47.4274	24.2841	33.3106	38.0862	36.3407	31.9771	41.3156	59.249	37.2711
ilvE	KPN_04269	211.886	951.255	340.445	288.551	458.525	419.307	205.587	418.817	389.49	320.422	367.336	371.63	340.936	367.56	359.708
ilvH	KPN_00083	22.2999	25.6509	18.0268	16.8058	15.6983	24.0927	22.6773	24.4027	19.8648	23.2254	8.54419	26.7742	25.9255	27.3187	27.6714
ilvI	KPN_00082	274.82	19.0013	173.218	15.6463	10.7567	13.3085	8.26657	226.757	17.8652	16.7358	16.7101	18.243	22.9754	21.2187	25.7638
imp	KPN_00051	66.1751	67.7113	52.2817	100.499	105.913	116.168	45.9704	54.103	67.729	77.635	80.9959	74.9722	87.3649	87.0411	85.7206
infA	KPN_00916	739.96	762.813	607.434	2111.58	1969.21	2012.7	1281.58	772.861	1070.74	1564.81	1532.14	1599.12	753.593	1042.46	787.727
infB	KPN_03576	513.197	515.456	658.492	759.454	687.985	683.364	622.999	552.196	562.18	707.741	743.495	679.665	558.275	602.102	582.017
infC	KPN_02179	1507.18	986.072	837.525	18.277	117.542	127.313	951.502	2609.85	1995.78	1767.11	1870.47	1582.86	1411.34	1760.77	1798.03
iolE	KPN_04677	1482.38	1860.43	2219.8	1709.1	1617.72	1431.92	1204.14	1368.14	1310.84	750.374	718.571	766.759	669.077	814.095	758.096
iolG	KPN_04675	1377.95	1512.28	1436.36	722.096	535.964	552.346	848.593	840.547	676.113	517.004	540.173	484.763	445.488	502.851	510.231
iraP	KPN_00326	237.478	485.423	498.421	180.183	123.163	103.73	0.1	0.1	0.1	0.1	0.1	0.1	0.1	0.1	0.1
iscA	KPN_02860	41.4109	17.8279	21.4454	48.7028	54.9622	39.2435	26.1851	48.117	36.9162	92.6068	87.3311	94.0825	85.159	85.5813	73.7483
iscR	KPN_02863	0.1	10.2145	0.1	0.1	0.1	0.1	0.1	0.1	0.1	4.84669	24.132	21.3156	0.1	0.1	0.1
iscS	KPN_02862	160.648	189.133	142.171	488.58	482.29	425.87	778.859	591.16	613.987	662.466	653.588	647.939	565.882	637.891	597.207
iscU	KPN_02861	9.71475	61.97	0.1	116.919	116.362	119.675	84.8152	275.769	226.733	147.196	122.038	140.429	234.589	201.788	204.731
ispA	KPN_00373	5.1566	8.64402	70.6992	0.1	0.1	0.1	0.1	0.1	0.1	0.1	0.1	0.1	15.055	18.1229	15.4837
ispB	KPN_03597	43.6241	159.163	124.94	179.83	147.723	147.942	63.5365	20.8179	36.5602	78.8433	93.5245	71.2576	29.5225	48.033	35.7341
ispC	KPN_00186	50.9092	12.8903	39.7937	40.9144	39.4989	42.753	29.5118	25.1317	26.3677	26.8421	27.8824	24.9448	27.6272	19.0694	30.6588
ispD	KPN_03109	35.4481	12.1649	4.32447	22.7951	22.2978	20.177	30.0261	16.2012	17.4364	22.9461	25.6519	21.0245	22.2414	32.9804	30.6378
ispE	KPN_02237	0.1	0.1	10.1583	0.1	0.1	0.1	0.1	0.1	0.1	0.1	0.1	0.1	0.1	0.1	0.1
ispF	KPN_03108	7.58626	7.63616	20.3334	4.85313	3.23092	4.36834	0.1	0.1	0.1	0.1	0.1	0.1	0.1	0.1	0.1
ispG	KPN_02845	255.445	219.506	253.78	356.48	340.846	324.204	270.542	398.443	350.567	268.934	214.356	266.387	323.124	322.547	427.749
ispH	KPN_00024	27.67	25.7424	88.0906	53.0948	50.7577	26.7779	75.7413	88.7364	15.8282	40.5052	38.0345	32.8749	126.065	137.091	136.222
katE	KPN_01236	421.991	397.558	387.457	244.341	317.099	291.23	60.3516	84.4951	101.166	248.046	266.244	244.124	141.912	120.974	148.422
katG	KPN_01819	967.975	1204.97	1444.25	737.703	739.216	716.979	766.59	837.904	825.119	941.477	951.99	864.887	1214.42	1194.51	1208.56
kbl	KPN_03962	1421.24	1248.65	891.142	1093.98	912.316	988.16	867.782	554.52	620.029	669.877	704.638	602.106	529.666	526.175	533.481
kdgK	KPN_03876	92.2994	52.0136	26.8768	69.2521	97.1795	96.0868	3.80233	18.0305	25.7945	101.535	99.8489	90.0243	26.5082	69.3071	34.5597
kdgR	KPN_02343	414.52	293.58	304.448	144.25	224.989	222.779	163.349	224.006	184.303	230.136	211.722	246.931	283.186	309.971	279.608
kdpE	KPN_00713	7.20127	3.68223	3.68326	15.0609	7.12671	11.9539	20.3045	14.1326	13.8388	0.1	0.1	0.1	0.1	0.1	0.1
kdsA	KPN_02230	673.59	510.707	1130.91	380.327	186.523	263.497	740.826	1185.75	864.148	331.233	301.129	438.881	665.527	378.336	411.63
kdsB	KPN_00945	104.065	161.318	191.472	149.978	113.251	116.162	101.599	111.82	74.0805	97.1563	96.5987	116.164	104.141	106.152	118.992
kduD	KPN_03265	1.46661	3.65988	3.95134	0.1	0.1	0.1	0.1	0.1	0.1	0.1	0.1	0.1	0.1	0.1	0.1
kefA	KPN_00446	4.72753	2.03724	5.28544	15.3095	17.7195	16.652	8.67045	8.25641	9.18522	14.3016	12.0632	15.114	11.1042	11.9681	12.6731
kefC	KPN_00044	2.38252	1.3741	2.25509	3.08914	5.62133	1.3125	2.00582	0.1	1.47343	4.70775	3.04821	4.00815	7.56551	5.8418	5.44776
KPN_00053	KPN_00053	0.1	0.1	0.1	0.1	3.73591	4.88958	18.6041	13.4497	12.3669	0.1	0.1	0.1	5.80123	4.11023	5.01333
KPN_00054	KPN_00054	0.1	0.1	0.1	0.1	0.1	0.1	6.53278	7.7862	7.30113	3.25999	3.07312	2.90804	3.28183	2.41173	2.46924
KPN_00056	KPN_00056	0.1	0.1	0.1	159.517	156.632	140.839	65.0235	161.829	138.778	123.597	126.278	109.88	132.171	86.3236	77.775
KPN_00122	KPN_00122	15.3091	40.8733	19.9388	16.3478	8.91895	14.8034	0.1	0.1	0.1	8.63598	8.28851	8.08212	0.1	0.1	0.1
KPN_00241	KPN_00241	11.9314	92.4574	43.079	0.1	0.1	0.1	75.6039	77.0083	71.8992	77.2706	88.0309	67.952	42.9979	48.4402	33.9006
KPN_00260	KPN_00260	24.447	147.677	30.8494	0.1	0.1	0.1	0.1	0.1	0.1	0.1	0.1	0.1	8.98582	10.2903	9.9883
KPN_00331	KPN_00331	219.719	403.111	252.196	100.547	67.8141	75.8218	48.8108	51.5677	56.3036	121.335	124.318	102.344	97.5999	113.894	88.5249
KPN_00348	KPN_00348	0.1	0.1	0.1	0.735419	1.93108	0.394796	0.1	0.1	0.1	0.1	0.1	0.1	0.1	0.1	0.1
KPN_00349	KPN_00349	0.1	0.1	0.1	61.9961	66.7977	65.3671	65.313	67.821	59.9445	56.1619	61.3314	56.5613	46.425	49.9028	52.2066
KPN_00351	KPN_00351	19.6831	22.2621	20.1133	36.7003	43.1172	35.2537	32.7331	38.2792	36.6249	29.3736	31.7273	30.5179	52.6793	59.1216	51.3886
KPN_00352	KPN_00352	215.061	230.824	156.143	140.541	95.0942	118.295	94.2669	36.8469	118.713	100.948	113.541	140.25	154.873	167.093	153.234
KPN_00353	KPN_00353	0.1	0.1	0.1	0.1	0.1	0.1	50.5073	38.183	43.8859	30.264	22.7151	35.8926	22.2325	27.4777	22.81
KPN_00354	KPN_00354	4616.05	3398.17	3812.18	2629.89	3226.6	3072.97	1300.91	1730.62	1398.79	2417.2	2127.27	2308.24	3024.18	2920.76	3203.4
KPN_00376	KPN_00376	19.6551	0.1	0.1	65.0595	59.8655	15.3876	0.1	0.1	0.1	0.1	0.1	0.1	0.1	0.1	0.1
KPN_00381	KPN_00381	564.919	795.57	582.6	494.965	355.612	331.928	159.649	64.6291	111.367	87.1082	93.8637	97.6519	44.6164	86.994	60.4487
KPN_00409	KPN_00409	0.1	0.1	0.1	24.699	20.9302	13.4784	0.1	0.1	0.1	0.1	0.1	0.1	0.1	0.1	0.1
KPN_00418	KPN_00418	70.8546	0.1	80.0822	38.0301	48.6273	41.5605	78.7839	109.252	101.262	0.1	0.1	0.1	77.5356	59.0634	87.68
KPN_00419	KPN_00419	2851.73	1412.65	1880.19	8366.45	8504.14	9524.24	0.1	0.1	0.1	11531.3	11290.1	12928.5	0.1	0.1	0.1
KPN_00424	KPN_00424	0.1	0.1	0.1	19.2144	21.8751	22.8542	6.25109	7.51045	9.37074	0.1	0.1	0.1	12.6957	15.0199	14.2056
KPN_00427	KPN_00427	11.2262	11.4951	14.4469	37.9734	14.322	33.5789	20.7084	25.3092	26.357	15.449	14.8914	15.884	34.8737	33.7865	27.2672
KPN_00434	KPN_00434	9.16988	51.4548	17.4466	7.54105	7.13272	6.69018	4.83716	4.43723	13.5709	37.8318	4.42731	45.553	49.2817	19.2689	5.23534
KPN_00488	KPN_00488	44.0649	44.6869	71.462	167.755	194.479	209.033	259.063	304.713	258.111	21.8709	21.6095	19.8634	51.1073	54.4041	53.5278
KPN_00489	KPN_00489	21.2067	0.1	17.244	61.2164	57.7783	59.9247	1.64448	12.7349	3.57667	0.1	0.1	0.1	0.1	13.8071	34.0084
KPN_00495	KPN_00495	18.1108	15.2737	14.6879	0.1	0.1	0.1	5.88205	5.6742	8.28755	51.5561	48.0815	25.1989	25.0275	23.6556	38.7392
KPN_00497	KPN_00497	17514	21257.3	18616.9	12011.4	6749.47	7307.05	4969.27	5104.39	5431.47	6434.12	9048.04	5878.76	4166.29	4544.57	7670.54
KPN_00505	KPN_00505	29.0034	33.4456	28.5244	0.1	0.1	0.1	0.1	0.1	0.1	0.1	0.1	0.1	0.1	0.1	0.1
KPN_00509	KPN_00509	184.629	205.987	164.956	284.564	293.485	320.623	502.816	565.59	591.532	100.221	101.362	92.9282	0.1	0.1	0.1
KPN_00511	KPN_00511	7.79669	0.1	12.5099	0.1	5.58639	5.29035	0.1	0.1	0.1	0.1	0.1	0.1	0.1	0.1	0.1
KPN_00514	KPN_00514	1564.13	1268.74	1514.47	16.7036	19.3314	17.16	0.1	0.1	0.1	0.1	0.1	0.1	0.1	0.1	0.1
KPN_00516	KPN_00516	257.303	255.664	256.729	7.81446	8.12897	7.49634	3.96393	5.19227	5.10416	6.67798	1.7691	6.82303	0.1	0.1	0.1
KPN_00520	KPN_00520	33.2124	35.0832	24.3593	42.7401	56.373	65.193	16.0851	15.7912	17.9037	15.2291	13.1838	12.9917	18.6275	20.7234	15.522
KPN_00521	KPN_00521	313.864	696.25	157.978	208.458	248.171	81.6984	205.16	475.838	517.115	336.418	274.702	453.933	1508.58	540.828	714.383
KPN_00523	KPN_00523	0.1	0.1	0.1	2.87163	4.03837	3.04255	0.1	0.1	0.1	2.47899	3.10274	2.9366	2.78085	2.71361	0.1
KPN_00524	KPN_00524	0.1	0.1	0.1	0.1	0.1	0.1	16.8266	16.5508	21.0741	4.91444	8.54956	1.6345	6.0683	13.1805	8.66823
KPN_00525	KPN_00525	189.607	277.051	552.842	280.122	268.386	251.592	182.242	164.695	203.304	32.0813	18.3788	30.6728	1.89575	12.2803	5.46124
KPN_00541	KPN_00541	18.3074	0.1	37.2859	15.4508	6.27116	0.1	0.1	0.1	0.1	0.1	0.1	0.1	0.1	0.1	0.1
KPN_00546	KPN_00546	0.413414	0.1	2.07372	0.1	0.796196	11.5183	12.2421	9.64535	5.67206	0.1	0.1	0.1	0.1	0.1	0.1
KPN_00555	KPN_00555	0.1	0.1	0.1	67.8592	38.3041	34.1412	23.1704	17.1599	21.9392	13.4186	14.7623	8.65323	0.1	0.1	0.1
KPN_00556	KPN_00556	49.3839	35.1321	39.3916	0.1	0.1	0.1	0.1	0.1	0.1	0.1	0.1	0.1	0.1	0.1	0.1
KPN_00559	KPN_00559	0.487876	1.5206	0.9432	25.0561	26.6488	28.9309	15.6768	22.2563	23.5292	10.636	8.91172	9.68557	17.9235	14.4116	18.4639
KPN_00582	KPN_00582	10.8563	11.9047	18.8932	118.368	92.6012	81.5743	95.3269	63.4644	55.0578	89.5591	73.5788	73.9099	72.3928	79.681	69.9583
KPN_00583	KPN_00583	0.1	0.1	0.1	45.4641	34.2499	47.157	0.1	0.1	0.1	8.77662	11.373	8.74398	11.7884	14.7764	9.49305
KPN_00620	KPN_00620	32.5725	25.6803	25.1026	38.5537	47.0229	45.4622	0.1	0.1	0.1	0.1	0.1	0.1	0.1	0.1	0.1
KPN_00624	KPN_00624	0.1	0.1	0.1	3.42299	3.62056	2.9237	0.1	0.1	0.1	9.40793	10.5411	17.7684	0.1	0.1	0.1
KPN_00630	KPN_00630	5.8877	0.1	0.1	65.7433	0.1	0.1	0.1	0.1	0.1	0.1	0.1	0.1	0.1	0.1	0.1
KPN_00782	KPN_00782	0.932025	0.1	2.21846	17.4417	9.05328	7.72164	0.1	0.1	1.95953	9.68359	5.32595	8.07607	0.1	0.1	0.1
KPN_00783	KPN_00783	7.22806	8.14638	21.2782	4.9311	5.79849	5.75796	0.1	0.1	0.1	11.271	10.5944	10.8948	0.1	0.1	0.1
KPN_00786	KPN_00786	3.1901	17.4141	5.47286	3.01597	1.55668	1.11376	0.1	0.1	0.1	0.1	0.1	0.1	0.1	0.1	0.1
KPN_00787	KPN_00787	9.02686	13.8492	17.6059	2.80867	9.94677	4.0478	0.1	0.1	0.1	0.1	0.1	0.1	0.1	0.1	0.1
KPN_00789	KPN_00789	782.175	1178.67	929.796	770.128	913.819	885.954	150.962	160.02	114.927	5.84929	5.38048	7.45753	5.88405	8.40356	7.3209
KPN_00790	KPN_00790	101.283	72.4607	107.641	112.898	126.132	95.9827	1.52813	2.02542	34.9493	0.1	0.1	0.1	0.1	0.1	0.1
KPN_00806	KPN_00806	1.51984	1.4745	2.62651	4.8236	2.07724	2.58255	0.1	0.1	0.1	0.1	0.1	0.1	0.1	0.1	0.1
KPN_00807	KPN_00807	28.745	31.1285	40.5882	15.8053	21.7981	19.6217	19.59	18.1904	20.5539	20.663	17.6094	9.65847	6.60329	8.92544	8.02048
KPN_00808	KPN_00808	0.1	0.1	0.1	0.1	0.1	0.1	0.1	0.1	0.1	3.10124	2.89665	2.985	1.59377	3.56065	3.68906
KPN_00835	KPN_00835	0.1	0.1	0.1	0.1	0.1	0.1	27.5175	28.4062	26.7328	15.1342	17.1363	15.4322	29.719	25.2941	27.1046
KPN_00850	KPN_00850	4.64068	0.1	0.1	9.32585	6.11787	3.27306	36.4622	39.1919	39.1238	16.7869	8.11505	8.73914	51.4834	15.7296	5.24822
KPN_00854	KPN_00854	0.1	0.1	0.1	4.24524	5.22851	4.15765	0.1	0.1	0.1	0.1	0.1	0.1	3.40763	1.45816	2.36555
KPN_00891	KPN_00891	3.13933	1.84957	6.25883	18.6504	16.784	12.2503	0.1	0.1	0.1	7.1048	6.9107	4.23514	0.1	0.1	0.1
KPN_00905	KPN_00905	0.1	5.12767	7.66312	0.1	0.1	0.1	0.1	0.1	0.1	0.1	0.1	0.1	0.1	0.1	0.1
KPN_00960	KPN_pKPN4p07083	0.1	0.1	0.1	0.1	0.1	0.1	0.1	13.0608	15.0658	0.1	0.1	0.1	0.1	0.1	0.1
KPN_01007	KPN_01007	11.6695	11.9271	40.3006	32.1834	40.1395	36.7984	15.3019	3.97325	10.849	12.631	13.5093	7.51779	5.80841	13.3445	7.75803
KPN_01011	KPN_01011	4.92241	8.56789	13.2837	0.1	0.1	0.1	0.1	0.1	0.1	9.79953	10.3155	9.88522	2.61799	2.99417	3.32594
KPN_01012	KPN_01012	17.9742	5.06411	18.7806	7.19257	7.60276	2.74482	0.1	0.1	0.1	6.83917	3.13945	5.54433	0.1	0.1	0.1
KPN_01015	KPN_01015	441.081	243.654	331.525	2811.07	3001.54	2739.42	2940.93	3740.86	3427.67	3389.62	2394.09	3283.38	3522.07	3649.84	3611.46
KPN_01018	KPN_01018	0.1	0.1	0.1	3.71091	3.44697	3.84111	0.1	0.1	0.1	7.84397	11.9378	13.9512	8.1267	8.82765	8.59933
KPN_01020	KPN_01020	19.4088	2.59583	31.5805	25.6718	21.1519	2.40127	0.1	0.1	0.1	14.2279	15.398	14.8008	0.1	0.1	0.1
KPN_01040	KPN_01040	89.439	106.821	88.0711	0.1	15.8174	13.0576	0.1	0.1	0.1	14.4928	11.4572	8.50464	22.4544	27.3791	28.4267
KPN_01061	KPN_01061	25.2649	43.7719	5.16212	38.4452	39.3073	41.3844	13.9582	16.6483	13.3234	8.81551	13.2512	6.27321	32.9298	15.0462	18.4417
KPN_01108	KPN_01108	16.1529	3.19	41.9725	55.0517	64.6861	58.1919	1.08803	2.24433	2.39345	9.34629	8.43513	8.39671	7.89006	6.94899	7.04466
KPN_01119	KPN_01119	9.40797	17.9069	11.369	44.8105	44.297	37.2026	29.3185	35.5481	29.3473	0.1	0.1	0.1	0.1	0.1	0.1
KPN_01120	KPN_01120	4.20025	7.69762	10.1246	14.7051	0.1	0.1	0.1	0.1	0.1	0.1	0.1	0.1	0.1	0.1	0.1
KPN_01121	KPN_01121	9.53716	6.80151	20.4976	4.64141	4.98635	4.20947	0.1	0.1	0.1	0.1	0.1	0.1	0.1	0.1	0.1
KPN_01122	KPN_01122	13.0462	3.31523	31.7609	2.23611	1.82634	2.93991	0.1	0.1	0.1	0.1	0.1	0.1	0.1	0.1	0.1
KPN_01128	KPN_01128	10.6584	6.22564	12.9044	0.1	0.1	0.1	0.1	0.1	0.1	0.1	0.1	0.1	0.1	0.1	0.1
KPN_01152	KPN_01152	20.3944	31.6447	39.377	42.2253	47.0342	41.8506	6.78993	21.8206	19.1216	230.902	212.521	213.279	35.3888	42.1411	38.6883
KPN_01164	KPN_01164	3.51819	3.34834	5.3237	0.1	0.1	0.1	0.1	0.1	0.1	0.1	0.1	0.1	0.1	0.1	0.1
KPN_01200	KPN_01200	24.9154	70.3165	45.1554	0.1	0.1	0.1	0.1	0.1	0.1	0.1	0.1	0.1	51.8256	52.3848	64.5713
KPN_01201	KPN_01201	1.83601	0.889931	2.13474	0.1	0.1	0.1	10.046	12.2423	14.1286	11.9635	12.3537	11.1746	9.77098	10.0711	8.83631
KPN_01209	KPN_01209	31.2866	23.228	19.1896	29.3459	23.6881	57.9958	66.1424	71.6287	87.3398	120.532	157.737	129.285	78.5329	77.2184	76.0193
KPN_01315	KPN_01315	1.13502	6.5113	1.64354	7.58685	9.00875	18.7449	5.5719	5.64926	0.1	0.1	0.1	0.1	0.1	0.1	0.1
KPN_01320	KPN_01320	0.1	0.1	0.1	0.1	0.1	0.1	1.62421	3.53787	1.23006	4.63535	5.36567	4.73897	4.92817	7.24041	5.34829
KPN_01321	KPN_01321	97.1907	76.5537	75.0373	18.8321	14.4794	18.4298	0.1	0.1	0.1	0.1	0.1	0.1	0.1	0.1	0.1
KPN_01342	KPN_01342	0.1	0.1	0.1	0.1	0.1	0.1	0.1	0.1	0.1	216.043	224.704	229.478	0.1	0.1	0.1
KPN_01350	KPN_01350	38.2558	17.9743	10.528	8.2201	7.94731	11.8377	0.1	0.1	0.1	48.9854	56.9198	58.4464	33.0367	50.2961	54.0911
KPN_01359	KPN_01359	0.1	0.1	0.1	17.0506	15.0772	16.0798	5.16704	4.09636	6.82529	0.1	0.1	0.1	0.1	0.1	0.1
KPN_01367	KPN_01367	0.1	0.1	0.1	6.30067	6.6082	4.30312	0.1	0.1	0.1	0.1	0.1	0.1	0.1	0.1	0.1
KPN_01370	KPN_01370	0.1	0.1	0.1	0.1	0.1	0.1	144.784	183.665	153.203	57.5292	59.0944	55.5909	0.1	0.1	0.1
KPN_01371	KPN_01371	24.593	32.4441	33.869	66.2531	55.4431	60.1888	138.463	44.8194	63.1684	68.4944	66.0565	67.7922	43.0782	51.8806	44.0123
KPN_01372	KPN_01372	0.1	0.1	0.1	0.1	0.1	0.1	0.1	4.88372	4.344	4.51159	0.1	3.5336	12.2583	21.3306	16.2642
KPN_01456	KPN_01456	9.27963	2.51177	11.0841	47.4462	32.7845	45.4122	18.4657	23.2658	32.1258	13.8168	15.3911	14.1489	5.45851	5.82462	3.90688
KPN_01482	KPN_01482	36.0556	32.0201	34.4905	0.1	0.1	0.1	59.2769	71.3848	62.3451	83.9212	87.8377	0.1	55.8191	47.177	49.4951
KPN_01485	KPN_01485	0.1	0.1	0.1	0.1	0.1	0.1	23.7564	61.774	46.2854	58.9234	56.2328	60.0291	50.0762	50.4734	54.3787
KPN_01487	KPN_01487	8.98149	2.98189	2.61798	5.97869	0.1	0.1	0.1	0.1	0.1	4.83837	39.9108	4.57103	0.1	6.19747	40.3331
KPN_01492	KPN_01492	3731.3	4129.94	4436.09	1894.44	1646.61	1678.47	2484.63	2588.58	2354.96	871.89	848.301	800.154	753.509	695.675	649.009
KPN_01494	KPN_01494	0.1	0.1	12.1501	0.1	0.1	0.1	0.1	0.1	0.1	0.1	0.1	0.1	0.1	0.1	0.1
KPN_01537	KPN_01537	19.7704	8.23089	15.6896	15.3069	19.5437	20.7272	0.1	0.1	0.1	9.25261	9.27281	9.98662	11.1292	12.9592	15.1478
KPN_01543	KPN_01543	0.1	0.1	0.1	0.1	0.1	0.1	0.1	0.1	0.1	10.8398	9.40204	7.68452	5.89293	12.1778	5.9463
KPN_01553	KPN_01553	16.429	17.2437	23.7919	766.835	905.891	825.307	711.333	712.899	795.393	700.183	638.431	643.922	489.986	609.11	599.694
KPN_01570	KPN_01570	43.9957	80.2554	47.2051	36.6852	36.3897	42.1007	23.9978	32.0127	49.2719	38.7343	37.1973	37.4631	40.9741	35.1162	44.8482
KPN_01588	KPN_01588	161.577	46.3946	56.398	0.1	0.1	0.1	0.1	0.1	0.1	0.1	0.1	0.1	0.1	0.1	0.1
KPN_01596	KPN_01596	169.994	269.686	187.163	19.2094	13.7967	11.5806	0.1	0.1	0.1	7.86623	0.1	0.1	21.9359	19.7606	10.2556
KPN_01598	KPN_01598	0.1	0.1	0.1	0.1	0.1	0.1	0.1	2.76921	4.52546	0.1	0.1	0.1	0.1	0.1	0.1
KPN_01629	KPN_01629	16.245	53.875	42.1821	0.1	0.1	0.1	0.1	9.83438	9.6402	0.1	0.1	0.1	0.1	0.1	0.1
KPN_01647	KPN_01647	24.1324	42.2143	60.2463	85.2871	22.8558	30.0454	0.1	0.1	0.1	0.1	0.1	0.1	0.1	0.1	0.1
KPN_01677	KPN_01677	0.1	0.1	0.1	0.1	0.1	0.1	0.1	0.1	0.1	0.1	0.1	0.1	975.323	1094.26	1069.33
KPN_01680	KPN_01680	157.563	131.965	335.863	149.612	158.251	154.065	264.56	242.97	246.322	41.3148	11.1025	12.506	2.33642	26.2891	1.49318
KPN_01681	KPN_01681	0.1	0.1	0.1	48.1174	0.1	8.72288	156.532	118.046	137.901	70.9844	71.5222	67.3542	77.7934	100.479	102.669
KPN_01687	KPN_01687	98.1889	9.59322	123.739	14.9145	20.2463	17.537	49.9577	47.0688	39.2088	72.8091	48.6482	50.7946	50.4861	51.9859	55.7209
KPN_01694	KPN_01694	0.1	0.1	0.1	0.1	0.1	0.1	25.263	29.3229	35.9528	9.39667	7.98968	15.0482	2.74933	3.60358	3.34451
KPN_01696	KPN_01696	0.1	0.1	0.1	0.1	0.1	0.1	4.74451	5.28136	5.08983	0.1	0.1	0.1	0.1	0.1	0.1
KPN_01704	KPN_01704	0.1	0.1	0.1	0.1	0.1	0.1	3.95686	16.0589	21.9969	23.5395	29.9218	25.9636	27.8052	28.9666	31.9291
KPN_01753	KPN_01753	14.8117	4.35414	64.9451	206.338	143.802	164.879	91.8917	30.804	35.3684	99.7294	106.968	91.21	35.3609	54.9969	41.2289
KPN_01756	KPN_01756	13.7941	16.3535	40.6053	15.1656	18.3006	16.8623	0.1	0.1	0.1	4.71705	7.6419	7.17222	7.33901	9.8077	5.1065
KPN_01757	KPN_01757	244.051	269.836	223.801	55.4264	60.5174	77.1283	78.6662	104.259	98.2305	104.903	109.655	115.847	113.295	125.207	136.046
KPN_01758	KPN_01758	339.284	248.889	332.329	555.248	714.662	771.663	264.997	455.952	375.632	259.933	278.459	331.992	456.39	428.53	427.629
KPN_01759	KPN_01759	0.1	0.1	0.1	6.56803	3.02991	6.70759	0.1	0.1	0.1	0.1	0.1	0.1	0.1	0.1	0.1
KPN_01773	KPN_01773	0.1	0.1	0.1	8.52063	2.99083	11.6626	54.6345	28.1881	37.5963	17.9304	22.4811	20.9064	0.1	0.1	0.1
KPN_01777	KPN_01777	15.1306	20.5243	48.4626	20.3525	16.8869	15.195	0.1	0.1	0.1	0.1	0.1	0.1	0.1	0.1	0.1
KPN_01787	KPN_01787	2.61326	2.96789	0.1	2.27497	2.75299	2.64118	0.1	0.1	0.1	0.1	0.1	0.1	0.1	0.1	0.1
KPN_01789	KPN_01789	4.12061	10.7575	6.76211	0.1	0.1	0.1	0.1	0.1	0.1	5.19939	3.44322	3.00363	0.1	0.1	0.1
KPN_01796	KPN_01796	12.9896	9.85304	0.1	0.1	0.1	0.1	0.1	0.1	0.1	0.1	0.1	0.1	0.1	0.1	0.1
KPN_01797	KPN_01797	16.5608	4.22563	14.7559	0.1	0.1	0.1	0.1	0.1	0.1	0.1	0.1	0.1	0.1	0.1	0.1
KPN_01798	KPN_01798	0.1	0.1	0.1	0.1	0.1	0.1	0.1	0.1	0.1	0.1	0.1	0.1	1037.53	754.871	796.086
KPN_01802	KPN_01802	369.28	610.795	480.727	274.735	267.296	255.294	266.179	251.432	273.455	268.151	227.28	256.949	260.59	215.91	209.213
KPN_01803	KPN_01803	188.98	254.198	344.149	141.626	98.8646	94.1359	49.6632	56.807	64.4035	120.361	128.925	107.361	80.1007	91.1879	77.3496
KPN_01807	KPN_01807	0.1	0.1	0.1	1.79161	1.70878	2.34584	0.1	0.1	0.1	0.1	0.1	0.1	0.1	0.1	0.1
KPN_01825	KPN_01825	8.0473	22.5673	10.442	52.9447	61.4116	55.1906	31.226	37.8476	43.3304	28.9578	29.1318	31.8005	35.355	44.6452	35.075
KPN_01829	KPN_01829	5.7719	0.1	0.1	47.0954	23.6054	28.0265	5.3491	2.36886	0.1	0.1	0.1	0.1	0.1	0.1	0.1
KPN_01831	KPN_01831	761.478	707.775	637.972	1188.72	1242.23	1240.07	792.354	808.567	623.451	1367.25	1332.61	1287.36	428.753	411.604	353.507
KPN_01832	KPN_01832	0.1	0.1	0.1	0.1	0.1	0.1	17.1304	61.732	46.1373	47.7967	3.43871	46.7412	48.1618	38.9333	42.748
KPN_01833	KPN_01833	74.1299	67.4843	58.8644	41.5982	69.5782	62.4498	0.1	0.1	0.1	85.0072	88.1082	97.6955	45.8926	46.1549	40.7616
KPN_01837	KPN_01837	0.1	0.1	0.1	7.64602	8.73898	6.62035	0.1	0.1	0.1	1.86904	3.22339	2.01956	0.1	0.1	0.1
KPN_01842	KPN_01842	18.1	8.48512	21.9336	39.1392	39.125	30.8617	10.7649	7.73877	11.35	232.333	280.692	226.301	23.6452	26.2891	27.6963
KPN_01843	KPN_01843	35.1707	7.63092	99.728	0.1	0.1	0.1	0.1	6.76055	9.2852	10.4714	9.69401	6.36033	7.09307	9.8343	6.57039
KPN_01844	KPN_01844	0.1	0.1	0.1	4.18266	5.9672	0.1	0.1	0.1	0.1	0.1	0.1	0.1	0.1	0.1	0.1
KPN_01851	KPN_01851	3.46612	0.1	3.28868	0.1	0.1	0.1	0.1	0.1	0.1	0.1	0.1	0.1	0.1	0.1	0.1
KPN_01862	KPN_01862	2.60384	0.1	9.94819	0.1	0.1	0.1	36.3371	1.98524	6.86272	0.1	0.1	0.1	0.1	0.1	0.1
KPN_01876	KPN_01876	1.04601	0.1	1.68282	7.0992	5.71621	5.77877	0.1	0.1	0.1	0.1	0.1	0.1	0.1	0.1	0.1
KPN_01907	KPN_01907	0.1	111.717	36.8277	113.916	116.13	121.276	93.2314	122.62	137.212	64.691	64.294	69.1958	172.668	191.09	136.923
KPN_01911	KPN_01911	0.1	0.1	0.1	143.039	617.253	558.409	196.778	595.165	484.159	787.21	716.639	851.747	880.749	792.267	936.033
KPN_01918	KPN_01918	9.08951	0.1	13.2605	48.9199	52.8693	51.1868	15.6567	33.6822	44.2553	36.9366	43.4187	33.1096	28.4297	32.5705	33.577
KPN_01919	KPN_01919	0.1	0.1	0.1	22.6349	17.8278	16.8459	26.5438	22.1424	36.2854	22.9165	30.8321	29.003	9.33825	7.51049	6.861
KPN_01945	KPN_01945	0.1	0.1	0.1	45.5864	38.9541	34.5914	4.28237	3.85943	4.61795	4.56369	5.11084	4.6763	5.55064	7.4983	9.34355
KPN_01946	KPN_01946	0.954537	0.1	1.67354	2.48353	0.1	0.1	0.1	0.1	0.1	0.1	0.1	0.1	0.1	0.1	0.1
KPN_01952	KPN_01952	166.801	141.943	136.461	254.56	256.362	295.311	161.023	139.971	133.763	171.039	172.777	180.866	164.867	170.473	161.21
KPN_01956	KPN_01956	0.1	0.1	0.1	0.1	0.1	0.1	32.9446	10.3297	14.6969	0.1	0.1	0.1	0.1	0.1	0.1
KPN_02004	KPN_02004	0.1	0.1	0.1	30.4145	30.1338	34.0311	0.1	5.80618	4.01001	24.2699	41.83	14.2203	14.2221	10.8761	9.62308
KPN_02014	KPN_02014	90.9038	240.857	147.976	200.421	213.153	223.74	105.309	108.751	168.526	193.748	184.651	209.964	91.8697	114.778	91.0626
KPN_02018	KPN_02018	0.1	0.1	0.1	0.1	0.1	0.1	0.1	4.85655	10.3438	3.36712	4.05999	4.04784	4.82802	7.08417	2.55709
KPN_02024	KPN_02024	5.42839	134.207	73.8772	0.1	0.1	0.1	29.557	17.9282	31.0816	39.2333	39.9022	29.6878	35.2299	29.3987	30.8446
KPN_02025	KPN_02025	6.08128	28.773	16.6065	25.9065	11.5495	18.6355	0.1	0.1	0.1	0.1	0.1	0.1	0.1	0.1	0.1
KPN_02061	KPN_02061	4.42593	0.1	0.1	2830.75	2999.85	2653.78	2503.43	2219.87	2082.39	3471.07	3191.19	3192.15	4900.7	5323.24	5336.9
KPN_02082	KPN_02082	2.68421	11.7238	3.073	8.17896	6.60745	8.34972	0.1	0.1	0.1	8.81038	8.1056	1.6377	9.28458	13.6714	11.2308
KPN_02083	KPN_02083	10.7773	9.65643	7.71771	15.4041	8.4367	10.759	0.1	0.1	0.1	8.46305	7.81428	9.38163	12.5681	13.9623	16.2441
KPN_02084	KPN_02084	3.87782	0.1	4.50141	11.0054	13.0558	11.2868	0.1	0.1	0.1	4.69797	5.24008	0.1	0.1	0.1	0.1
KPN_02085	KPN_02085	64.8053	35.4953	47.5609	7.91249	6.52572	4.73231	0.1	0.1	0.1	0.1	0.1	0.1	0.1	0.1	0.1
KPN_02088	KPN_02088	73.4731	37.2868	65.0352	342.715	387.305	415.765	115.541	171.578	148.423	201.518	198.255	205.39	120.631	123.401	131.066
KPN_02089	KPN_02089	0.1	0.1	0.1	65.9679	63.1193	65.075	30.8952	33.6205	37.0756	72.7137	65.3051	65.1642	29.7076	39.2131	38.9579
KPN_02091	KPN_02091	7.71157	18.7394	12.6534	17.8442	17.4325	19.1771	27.4414	25.0761	39.436	30.3691	30.8042	24.7124	25.3706	13.4916	21.7985
KPN_02099	KPN_02099	8.57878	15.3589	21.8987	8.41149	3.50164	7.83729	0.1	0.1	0.1	9.50038	16.8733	11.2844	7.47255	9.08998	7.05725
KPN_02131	KPN_02131	4.66401	12.8805	11.7434	7.67643	10.7584	0.1	7.60358	8.1751	7.24659	6.75307	6.52514	7.48391	7.45733	16.0747	11.1798
KPN_02141	KPN_02141	84.0076	149.343	61.9425	44.2692	25.6569	0.1	0.1	0.1	0.1	0.1	0.1	0.1	0.1	0.1	0.1
KPN_02142	KPN_02142	3.18193	52.08	51.3994	79.1552	71.6015	68.9587	0.1	0.1	0.1	14.9862	18.3636	14.0042	0.1	0.1	0.1
KPN_02143	KPN_02143	0.1	0.1	0.1	0.1	0.1	0.1	0.1	0.1	0.1	3.58383	3.68216	4.32855	3.00664	1.65656	1.912
KPN_02149	KPN_02149	5.24388	16.1227	6.70142	0.1	0.1	0.1	0.1	0.1	0.1	0.1	0.1	0.1	0.1	0.1	0.1
KPN_02152	KPN_02152	20.1952	31.9723	11.9664	73.9356	67.1566	61.2072	7.78417	10.5912	8.78049	45.9548	47.0424	47.2518	19.1823	17.6132	15.6362
KPN_02168	KPN_02168	104.441	105.078	85.8338	162.646	122.699	174.638	57.682	48.1976	59.0891	95.5126	65.275	66.3258	58.139	77.1741	115.684
KPN_02173	KPN_02173	0.1	0.1	0.1	0.1	0.1	0.1	0.1	0.1	0.1	16.9491	21.7533	12.9818	0.1	0.1	0.1
KPN_02189	KPN_02189	0.1	0.1	0.1	0.1	0.1	0.1	0.1	221.011	307.609	99.2794	95.5983	84.969	0.1	0.1	0.1
KPN_02240	KPN_02240	0.1	0.1	0.1	3.36091	5.38068	5.97326	4.06812	9.7314	9.22264	5.3124	6.00304	5.80471	10.1631	9.03541	10.0809
KPN_02245	KPN_02245	43.3346	60.6325	54.0072	70.8305	68.1635	68.3944	127.157	44.915	78.2989	71.4712	89.3018	77.6027	41.892	54.0579	61.9258
KPN_02277	KPN_02277	46.4932	31.5668	28.3172	120.198	148.196	124.822	81.0904	43.8248	53.8602	56.8296	58.8089	33.8743	46.5983	58.321	56.1853
KPN_02279	KPN_02279	23.5776	12.4792	22.7361	10.7921	40.0212	42.2608	18.1369	66.4151	50.3556	22.3385	21.5644	24.2236	41.1313	31.3433	33.1306
KPN_02281	KPN_02281	5.27283	11.6358	7.66921	107.921	86.4467	133.441	110.378	155.196	149.599	1.65382	5.043	5.63411	18.4483	13.5667	16.9898
KPN_02284	KPN_02284	0.1	0.1	0.1	0.1	0.1	0.1	20.041	29.3012	0.1	0.1	0.1	0.1	0.1	0.1	0.1
KPN_02304	KPN_02304	0.1	0.1	0.1	20.7423	26.3276	41.5505	0.1	0.1	0.1	4.20682	7.20395	8.65928	3.98192	5.80523	4.84944
KPN_02350	KPN_02350	8.40594	6.16871	7.78059	9.18984	11.172	6.30881	13.093	8.12497	8.28541	14.6557	15.2726	12.6021	18.9554	23.7852	20.3664
KPN_02400	KPN_02400	90.2772	121.708	41.2804	11.1493	0.1	9.8752	0.1	0.1	0.1	0.1	0.1	0.1	44.1853	37.238	38.8561
KPN_02441	KPN_02441	80.244	75.499	130.095	25.6579	70.8594	85.9943	212.129	277.788	280.4	227.294	253.234	239.446	339.352	322.242	271.408
KPN_02450	KPN_02450	29.5582	46.8171	45.4235	0.1	0.1	0.1	0.1	0.1	0.1	0.1	0.1	0.1	0.1	0.1	0.1
KPN_02456	KPN_02456	70.3621	118.475	105.351	68.5418	64.3348	63.3802	23.6666	24.7265	21.8408	25.3207	24.907	21.5271	13.7027	14.131	16.3109
KPN_02459	KPN_02459	0.1	0.1	0.1	0.1	0.1	0.1	0.1	0.1	0.1	0.1	0.1	0.1	179.252	172.163	167.873
KPN_02461	KPN_02461	85.5717	147.083	140.567	103.27	108.867	99.1421	126.023	146.178	74.9039	69.2038	76.887	87.3115	30.9619	81.4428	39.8238
KPN_02462	KPN_02462	36.6476	90.1246	76.368	36.5035	41.1991	32.6405	34.3687	30.178	40.0712	40.3731	37.3733	36.846	27.7282	36.7644	27.8883
KPN_02544	KPN_02544	12.9252	26.3738	16.3554	14.8754	18.6493	20.9493	0.1	0.1	0.1	7.03656	6.15847	6.22675	7.86808	4.35815	7.43715
KPN_02545	KPN_02545	0.1	0.1	0.1	0.1	0.1	0.1	11.7931	11.0336	6.05112	0.1	0.1	0.1	0.1	0.1	0.1
KPN_02546	KPN_02546	53.2901	73.2814	97.6467	0.1	0.1	0.1	35.5897	27.1101	4.33822	0.1	0.1	0.1	23.9537	5.44263	4.23465
KPN_02547	KPN_02547	6.6417	10.4453	2.81393	0.1	0.1	0.1	7.24877	8.37836	13.711	19.0264	17.1888	19.9836	5.29624	6.91104	7.02399
KPN_02570	KPN_02570	6.72726	0.1	5.00395	7.9376	10.6794	4.70529	0.1	0.1	0.1	0.1	0.1	0.1	0.1	0.1	0.1
KPN_02577	KPN_02577	49.7901	13.7371	39.5719	22.1024	31.0806	31.7001	12.644	8.39666	9.09967	21.3394	23.913	21.9823	10.8033	11.2312	9.31629
KPN_02579	KPN_02579	2.16837	6.90244	6.97341	0.1	0.1	0.1	0.1	0.1	0.1	0.1	0.1	0.1	0.1	0.1	0.1
KPN_02627	KPN_02627	15.2045	14.4384	13.7411	0.1	0.1	0.1	59.8658	42.9996	43.1176	40.0601	32.7406	31.5028	19.6653	36.5898	31.5696
KPN_02730	KPN_02730	0.1	4.52561	7.92633	0.1	0.1	0.1	0.1	0.1	0.1	0.1	0.1	0.1	12.8816	12.0659	34.5896
KPN_02740	KPN_02740	159.11	178.723	200.16	95.0842	102.896	98.3418	135.956	134.158	124.947	151.163	161.041	138.089	43.6275	78.7253	74.2337
KPN_02822	KPN_02822	16.6732	31.8829	24.0083	44.8496	54.3854	53.2017	5.14594	21.1207	30.9972	22.5237	49.7731	20.41	44.4473	55.9443	35.2308
KPN_02921	KPN_02921	38.0104	28.8107	38.6604	39.4735	49.1327	47.281	63.566	54.9059	65.9005	26.9766	31.0983	28.0423	27.9421	35.0691	32.7441
KPN_02927	KPN_02927	0.1	0.1	0.1	0.1	0.1	0.1	0.1	0.1	0.1	0.1	0.1	0.1	5.91152	6.61769	5.76294
KPN_02945	KPN_02945	0.1	0.1	0.1	14.7417	8.00686	17.3317	25.3243	22.635	17.9823	0.1	0.1	0.1	18.1677	1.70093	18.3012
KPN_02969	KPN_02969	6.97614	1.73628	0.1	47.5724	60.4122	69.4929	0.1	0.1	0.1	13.9528	17.3973	15.158	302.253	258.076	248.914
KPN_02971	KPN_02971	31.3574	32.9333	21.7157	118.533	107.135	111.201	69.7837	48.4212	70.0386	0.1	0.1	0.1	0.1	0.1	0.1
KPN_02980	KPN_02980	226.266	175.447	108.694	67.4706	122.953	116.614	26.802	39.6431	34.5804	0.1	0.1	0.1	28.0566	34.8253	4.8836
KPN_02982	KPN_02982	40.37	37.87	15.7469	12.0478	25.144	22.0598	31.7712	41.963	34.4804	0.1	0.1	0.1	29.7389	25.2688	27.1333
KPN_02997	KPN_02997	120.766	144.813	79.702	33.2369	35.9482	35.3918	33.6969	32.0608	39.0965	49.9198	47.3258	47.3679	44.4304	48.8363	45.004
KPN_03022	KPN_03022	892.575	1271.04	658.298	1689.04	3356.79	1853.04	463.227	400.618	461.742	849.851	808.177	796.258	842.251	802.794	819.426
KPN_03069	KPN_03069	0.1	0.1	0.1	2.38423	4.27208	3.20463	0.1	0.1	0.1	0.1	0.1	0.1	0.1	0.1	0.1
KPN_03077	KPN_03077	3.2642	21.4966	0.1	0.1	0.1	0.1	23.487	38.5523	14.6306	7.08523	2.93594	4.07712	13.6938	2.47799	0.1
KPN_03088	KPN_03088	0.1	0.1	0.1	55.5577	69.3076	53.4038	0.1	0.1	0.1	0.1	0.1	0.1	4.70378	7.385	8.34376
KPN_03099	KPN_03099	37.7961	35.4184	13.0034	17.9603	16.9459	19.7004	32.7503	11.7071	24.73	46.899	54.7622	50.2428	34.4739	31.6009	32.4684
KPN_03248	KPN_03248	0.1	3.73915	0.1	3.55837	3.25967	4.048	0.1	0.1	0.1	0.1	0.1	0.1	0.1	0.1	0.1
KPN_03251	KPN_03251	48.4679	53.5083	88.9534	49.3917	69.3321	66.8678	30.7843	39.5726	40.1011	46.3682	40.3445	32.5313	34.4913	36.8724	32.792
KPN_03259	KPN_03259	4.13215	0.1	4.34031	11.3601	12.194	7.55957	0.1	0.1	0.1	0.1	0.1	0.1	0.1	0.1	0.1
KPN_03272	KPN_03272	321.27	321.71	291.41	7.76084	7.14512	6.14614	0.1	5.47981	3.14725	11.2987	15.2746	17.0749	12.0381	12.5578	13.074
KPN_03276	KPN_03276	8.17261	214.082	17.8594	8.5465	8.41303	8.9858	0.1	0.1	0.1	78.1022	75.1094	72.7313	69.9249	77.3929	65.8057
KPN_03277	KPN_03277	3.00145	0.1	0.1	0.1	0.1	0.1	0.1	0.1	0.1	25.8001	28.1679	25.7675	39.9933	37.8031	36.3693
KPN_03278	KPN_03278	60.3418	65.0746	112.306	74.1942	68.357	54.4602	0.1	0.1	0.1	270.059	261.993	242.164	233.19	197.173	210.702
KPN_03279	KPN_03279	1786.88	1121.01	1024.94	139.102	113.054	158.31	0.1	0.1	0.1	639.278	658.332	661.176	877.96	751.437	857.865
KPN_03295	KPN_03295	15.1643	44.9418	85.5414	0.1	0.1	0.1	0.1	0.1	0.1	0.1	0.1	0.1	0.1	0.1	0.1
KPN_03297	KPN_03297	0.1	0.1	0.1	0.1	0.1	0.1	2.72387	3.60698	2.02358	6.0095	5.23128	1.7939	1.98407	2.98586	2.95449
KPN_03298	KPN_03298	0.1	0.1	0.1	0.1	0.1	0.1	0.1	0.1	0.1	0.1	0.1	0.1	6.1431	5.96645	6.32471
KPN_03300	KPN_03300	195.63	144.007	167.724	539.036	625.989	612.773	1623.92	1891.2	1544.97	1024.3	935.052	1007.47	1339.46	1373.82	1364.41
KPN_03301	KPN_03301	40.9529	101.356	36.7741	161.762	138.58	179.98	0.1	0.1	0.1	69.9278	72.8725	81.3463	53.9174	101.592	64.9578
KPN_03302	KPN_03302	9.08087	12.2211	6.1555	50.0037	39.6698	50.1123	10.7085	2.57523	6.73975	21.3193	23.6039	18.7572	7.4624	20.4844	16.8421
KPN_03307	KPN_03307	0.1	0.1	0.1	0.1	0.1	0.1	49.5504	22.6126	31.0341	32.5289	42.839	36.2193	37.7295	39.2796	44.7373
KPN_03312	KPN_03312	22.172	7.60822	28.2416	0.1	0.1	0.1	13.282	10.5898	12.7444	0.1	0.1	0.1	0.1	0.1	0.1
KPN_03415	KPN_03415	47.729	31.8525	89.9965	29.9931	26.2844	20.289	26.2984	29.5838	32.5476	39.7568	39.7777	32.7829	32.5884	40.0358	33.7448
KPN_03418	KPN_03418	26.9427	23.9181	38.7872	26.666	25.5667	28.3906	0.1	0.1	0.1	7.13611	6.73939	6.17666	0.1	0.1	0.1
KPN_03421	KPN_03421	16.1992	7.4804	10.2436	9.25494	2.11237	4.24009	9.07188	13.762	11.9306	12.6107	16.5504	13.3799	0.1	0.1	0.1
KPN_03512	KPN_03512	15.9334	0.1	9.01135	0.1	0.1	0.1	0.1	0.1	0.1	0.1	0.1	0.1	11.0091	12.3263	12.7045
KPN_03513	KPN_03513	0.1	0.1	0.1	0.1	0.1	0.1	0.1	0.1	0.1	7.63044	9.56026	7.74841	0.1	11.9504	13.1944
KPN_03581	KPN_03581	2.36675	10.9678	4.03201	11.9935	15.6857	13.5182	0.1	0.1	0.1	0.1	0.1	0.1	0.1	0.1	0.1
KPN_03621	KPN_03621	0.1	7.44513	0.1	6.18914	6.25444	0.1	0.1	0.1	0.1	9.76846	2.24532	7.60975	1.24071	2.8878	0.1
KPN_03781	KPN_03781	1884.19	2251.66	2146.37	129.867	118.968	114.861	450.821	429.799	518.965	238.697	253.041	243.011	196.92	180.816	226.188
KPN_03814	KPN_03814	0.1	0.1	0.1	0.1	0.1	0.1	0.1	0.1	0.1	0.1	0.1	0.1	21.0248	18.9129	28.9465
KPN_03815	KPN_03815	0.1	0.1	0.1	53.491	55.3755	46.4387	0.1	0.1	0.1	44.2524	52.8559	34.0292	0.1	0.1	0.1
KPN_03825	KPN_03825	200.504	160.137	425.696	17.072	20.7442	17.5292	23.1155	22.0245	19.7439	47.4151	34.1102	29.6854	20.7687	16.9362	14.4938
KPN_03848	KPN_03848	140.396	104.698	429.791	95.8134	99.2704	92.4912	0.1	0.1	0.1	0.1	0.1	0.1	0.1	0.1	0.1
KPN_03868	KPN_03868	14.3407	27.3562	22.1478	29.7269	18.1176	27.5843	21.6408	19.935	18.5479	29.853	29.4002	27.1106	19.3032	28.4569	16.3214
KPN_03871	KPN_03871	8.44699	5.41998	2.23866	15.0079	19.6433	14.934	0.1	0.1	0.1	0.1	0.1	0.1	0.1	0.1	0.1
KPN_03891	KPN_03891	0.1	0.1	0.1	0.811449	2.0669	2.10534	0.1	0.1	0.1	0.1	0.1	0.1	0.1	0.1	0.1
KPN_03892	KPN_03892	0.1	1.03929	0.1	0.1	0.1	0.1	0.1	0.1	0.1	0.1	0.1	0.1	0.1	0.1	0.1
KPN_03893	KPN_03893	0.1	5.10043	6.33024	4.02242	3.6912	3.84351	0.1	0.1	0.1	0.1	0.1	0.1	0.1	0.1	0.1
KPN_03894	KPN_03894	7.47132	7.05086	8.81759	31.4327	6.21687	8.80572	4.68258	24.4338	16.0303	0.1	0.1	0.1	0.1	0.1	0.1
KPN_03911	KPN_03911	0.1	10.5979	10.8979	18.9987	13.5307	13.818	0.1	0.1	0.1	0.1	0.1	0.1	0.1	0.1	0.1
KPN_03912	KPN_03912	25.2278	6.38628	28.8875	0.1	0.1	0.1	7.89115	6.73867	5.16035	4.43234	4.89015	5.30403	0.1	0.1	0.1
KPN_03913	KPN_03913	12.9576	8.61154	14.3911	41.6272	43.1792	46.8489	11.2552	25.2564	17.5177	25.4332	22.7237	22.6277	19.9485	16.4764	20.3472
KPN_03914	KPN_03914	35.9316	29.4561	22.0235	0.1	0.1	0.1	0.1	0.1	0.1	0.1	0.1	0.1	0.1	0.1	0.1
KPN_03945	KPN_03945	103.892	154.916	139.41	0.1	0.1	0.1	0.1	0.1	0.1	0.1	0.1	0.1	0.1	0.1	0.1
KPN_03971	KPN_03971	14.8722	7.94173	6.07654	11.4463	18.5383	14.1455	16.4703	11.4266	11.6836	11.7766	13.4741	12.5421	8.70311	14.1991	13.8383
KPN_04016	KPN_04016	5.16092	6.11214	5.2696	0.1	0.1	0.1	0.1	0.1	0.1	0.1	0.1	0.1	0.1	0.1	0.1
KPN_04022	KPN_04022	13.0514	15.4714	16.8419	0.1	0.1	0.1	7.0245	6.6722	6.18372	0.1	0.1	0.1	0.1	0.1	0.1
KPN_04028	KPN_04028	6.96189	0.1	28.6389	36.5388	33.1546	33.4369	53.8885	37.7047	41.3046	37.3597	45.7307	31.4302	33.2231	38.9887	35.3147
KPN_04032	KPN_04032	0.1	0.1	0.1	26.4553	32.9236	35.3137	23.2995	12.8243	9.94388	14.8585	9.63153	13.8636	12.0559	10.5182	10.9432
KPN_04037	KPN_04037	0.1	0.1	0.1	11.3603	10.6678	9.56846	0.1	0.1	0.1	0.1	0.1	0.1	0.1	0.1	0.1
KPN_04038	KPN_04038	20.4346	29.8881	15.7386	0.1	0.1	0.1	11.5555	0.1	15.4267	0.1	0.1	0.1	0.1	0.1	0.1
KPN_04044	KPN_04044	3.30054	0.1	23.9026	0.1	0.1	0.1	0.1	0.1	0.1	0.1	0.1	0.1	0.1	0.1	0.1
KPN_04085	KPN_04085	305.991	271.432	370.763	753.537	692.625	663.315	328.504	407.99	364.655	538.92	543.672	503.445	550.246	611.659	613.116
KPN_04086	KPN_04086	25.6033	11.0422	50.2588	15.3549	19.5494	16.3623	0.1	0.1	0.1	14.4315	14.5732	12.0685	0.1	0.1	0.1
KPN_04119	KPN_04119	32.884	29.5528	30.1719	8.34046	10.9156	12.6862	0.1	0.1	0.1	9.70536	15.3561	23.5216	0.1	0.1	0.1
KPN_04201	KPN_04201	18.2953	18.0539	15.5261	25.4964	27.5412	25.7034	14.4352	18.0203	16.6617	17.0658	22.5455	17.2994	17.4688	24.8483	21.2362
KPN_04203	KPN_04203	13.4973	10.8127	20.0363	11.7024	9.83856	7.56397	2.01602	2.32319	3.22279	9.31082	6.47577	8.53804	4.3188	5.60496	2.9831
KPN_04368	KPN_04368	377.965	486.715	687.811	413.345	378.513	363.982	1153.39	1106.48	869.495	954.93	811.977	893.999	679.726	738.75	766.725
KPN_04369	KPN_04369	147.823	297.208	114.66	732.353	639.328	750.094	1188.58	1312.45	1446.16	325.02	413.706	303.557	523.412	475.15	509.362
KPN_04370	KPN_04370	3.86421	5.75314	2.6075	4.08488	2.3782	2.61376	7.13246	4.53872	5.13709	2.82191	2.40568	0.1	0.1	0.1	0.1
KPN_04435	KPN_04435	59.711	39.7907	51.3921	0.1	0.1	0.1	0.1	0.1	0.1	31.8049	24.1191	30.7938	18.2488	29.4624	26.0673
KPN_04453	KPN_04453	0.1	0.1	0.1	0.1	0.1	0.1	0.1	0.1	0.1	1.84719	4.60892	4.30992	0.867522	1.0021	0.930909
KPN_04486	KPN_04486	18.1937	34.1717	16.6728	16.8677	22.016	21.5296	8.18315	5.33333	8.66661	6.35218	0.1	26.8396	3.64567	4.01217	4.91146
KPN_04487	KPN_04487	375.856	632.412	556.205	58.7826	45.4223	52.0672	28.389	11.5546	38.8265	29.4201	28.5801	18.9898	5.32582	4.91715	4.60976
KPN_04511	KPN_04511	278.229	200.351	54.6993	30.5912	53.277	53.3017	217.296	241.384	238.34	53.5373	44.872	52.4063	218.995	84.0383	89.0433
KPN_04560	KPN_04560	25.1556	68.4412	41.2853	74.5538	45.1255	54.2602	37.5296	60.4115	44.8012	18.426	18.3058	17.8667	52.2313	52.7255	58.9867
KPN_04634	KPN_04634	0.1	0.1	0.1	0.1	0.1	0.1	0.1	0.1	0.1	0.1	0.1	0.1	47.2787	58.0052	57.7313
KPN_04639	KPN_04639	5.7032	6.7404	1.6481	3.79469	4.7517	4.74051	8.81326	7.70083	8.0122	0.1	0.1	0.1	0.1	0.1	0.1
KPN_04640	KPN_04640	0.1	0.1	0.1	4.37254	11.5635	5.3914	7.14473	10.3236	0.1	12.8027	9.05749	10.8302	0.1	0.1	0.1
KPN_04669	KPN_04669	560.511	381.529	772.648	160.501	198.95	181.285	151.267	166.307	191.147	174.671	164.557	145.102	110.125	116.972	114.732
KPN_04670	KPN_04670	714.423	1124.05	881.491	1300.56	1223.99	1196.55	1702.54	1070.3	1124.25	676.995	684.458	690.555	618.705	636.783	665.727
KPN_04671	KPN_04671	321.538	437.125	268.062	313.671	358.825	405.46	300.409	430.599	528.401	227.808	212.312	200.608	201.475	188.309	209.413
KPN_04672	KPN_04672	132.596	147.548	233.657	116.696	104.946	89.2137	94.3798	118.487	122.803	61.6359	73.2718	58.6981	32.3133	43.9028	39.5691
KPN_04673	KPN_04673	934.229	903.83	1066.62	774.355	743.274	754.376	652.1	649.306	698.408	403.144	395.995	392.031	441.22	293.212	356.263
KPN_04674	KPN_04674	1091.51	975.945	1151.14	725.717	714.268	685.325	514.741	623.343	816.939	300.145	321.781	287.683	334.53	373.571	370.075
KPN_04676	KPN_04676	483.383	711.127	497.08	241.477	156.808	146.553	207.594	252.557	264.329	78.2954	117.629	133.929	177.878	137.778	166.977
KPN_04721	KPN_04721	1.36857	2.14871	0.1	6.7164	18.0327	17.5526	0.1	0.1	0.1	0.1	0.1	0.1	0.1	0.1	0.1
KPN_04734	KPN_04734	123.004	124.953	121.733	151.038	187.398	173.625	53.1524	93.5469	131.726	171.289	150.399	150.617	126.974	151.005	158.429
KPN_04736	KPN_04736	0.1	0.1	0.1	0.1	0.1	0.1	0.1	0.1	0.1	14.6156	17.3415	15.1007	0.283752	0.1	0.401653
KPN_04740	KPN_04740	10.3676	0.1	15.6777	3.44999	3.68406	3.8227	0.1	0.1	0.1	0.1	0.1	0.1	0.1	0.1	0.1
KPN_04742	KPN_04742	0.1	0.1	0.1	0.1	0.1	0.1	0.1	0.1	0.1	0.1	3.82471	4.7593	0.1	0.1	0.1
KPN_04743	KPN_04743	65.8078	44.1456	45.5819	188.195	185.494	177.843	44.0982	142.743	128.941	257.658	263.152	278.342	355.473	314.237	274.955
KPN_04750	KPN_04750	0.447087	2.39038	0.98641	13.6087	9.68469	9.91401	0.679287	2.79116	3.22044	2.637	2.79704	2.32058	0.1	0.1	0.1
KPN_04751	KPN_04751	103.702	75.8901	73.2265	83.8336	120.464	115.213	50.9539	40.5144	42.823	20.7286	17.9838	20.3411	49.0408	45.2629	46.4331
KPN_04753	KPN_04753	0.1	0.1	0.1	0.1	0.1	0.1	0.1	0.1	0.1	23.9404	12.0632	27.5414	0.1	0.1	0.1
KPN_04772	KPN_04772	183.385	288.729	392.454	491.47	433.37	404.96	130.042	187.019	174.738	466.642	433.263	437.888	218.636	221.788	230.194
KPN_04773	KPN_04773	88.7001	56.2742	77.3916	661.269	633.485	755.256	58.3003	25.0687	18.5303	965.497	978.202	937.074	532.455	650.384	706.414
KPN_04777	KPN_04777	0.1	0.1	0.1	0.1	0.1	0.1	7.17418	19.7033	15.8212	9.91228	13.6501	12.2422	14.6146	12.362	13.3436
KPN_04791	KPN_04791	18.5204	4.60104	14.706	17.1705	23.0286	21.5776	0.1	0.1	0.1	0.1	0.1	0.1	0.1	0.1	0.1
KPN_04798	KPN_04798	15.3337	17.2636	43.2398	0.1	0.1	0.1	0.1	0.1	0.1	0.1	0.1	0.1	0.1	0.1	0.1
KPN_04801	KPN_04801	1.69994	2.47073	3.28893	0.1	0.1	0.1	0.1	0.1	0.1	0.1	0.1	0.1	0.1	0.1	0.1
KPN_04803	KPN_04803	0.1	0.1	0.1	71.4462	61.7817	75.2575	0.1	0.1	0.1	0.1	0.1	0.1	0.1	0.1	0.1
KPN_04805	KPN_04805	0.1	0.1	0.1	0.1	0.1	0.1	3.46406	3.29653	4.21183	0.1	0.1	0.1	0.1	0.1	0.1
KPN_04806	KPN_04806	6.38677	9.81812	5.13604	17.2563	12.4279	13.8406	0.1	0.1	0.1	5.91655	5.236	6.54812	0.1	0.1	0.1
KPN_04807	KPN_04807	41.1383	73.7878	64.4893	180.499	135.944	149.567	178.842	104.686	120.199	15.176	26.9807	16.8779	22.7747	21.3378	20.8119
KPN_04836	KPN_04836	4.80574	28.8666	7.31656	0.1	0.1	0.1	26.509	6.88712	11.0319	44.908	37.2617	62.403	39.7444	39.3405	37.4898
KPN_pKPN3p05898	KPN_pKPN3p05898	11.6648	4.82874	8.75447	221.037	197.729	199.441	0.1	0.1	0.1	361.343	348.83	364.588	2445.96	2645.86	2608.11
KPN_pKPN3p05899	KPN_pKPN3p05899	2.46073	0.640409	5.17845	51.013	40.6374	40.8962	0.1	0.1	0.1	84.3663	80.7018	78.0722	224.197	238.292	228.783
KPN_pKPN3p05916	KPN_pKPN3p05916	3.9486	15.4008	8.57949	0.1	0.1	0.1	0.1	0.1	0.1	0.1	0.1	0.1	0.1	0.1	0.1
KPN_pKPN3p05948	KPN_pKPN3p05948	4.60309	10.5745	8.86877	0.1	0.1	0.1	0.1	0.1	0.1	0.1	0.1	0.1	13.0878	19.1171	16.1285
KPN_pKPN3p05996	KPN_pKPN3p05996	0.1	0.1	0.1	0.1	0.1	0.1	70.986	147.323	124.813	35.7772	49.026	53.3525	58.9335	75.7586	58.8878
KPN_pKPN4p07050	KPN_pKPN4p07050	532.598	594.661	575.118	1.67932	1.37749	1.69758	13.2152	9.79237	8.82273	1783.21	1599.27	1707.2	49.6155	51.1105	49.5251
KPN_pKPN4p07058	KPN_pKPN4p07058	0.1	0.1	0.1	122.785	85.1955	58.2819	0.1	0.1	0.1	134.624	107.874	130.991	31.7449	33.1023	37.7685
KPN_pKPN4p07072	KPN_pKPN4p07072	39.4	27.6744	27.2644	0.1	0.1	0.1	64.5475	76.2427	79.0795	199.618	186.669	195.386	239.427	225.448	247.383
KPN_pKPN4p07117	KPN_pKPN4p07117	0.1	0.1	0.1	0.1	0.1	0.1	0.1	0.1	0.1	38.886	33.6036	52.0723	45.1066	36.7976	42.2866
KPN78578_00060	KPN_00006	31.5778	14.6455	27.4764	59.4121	55.3604	67.2659	5.38787	19.4763	62.7514	165.626	175.796	154.821	90.585	145.257	109.965
KPN78578_01240	KPN_00125	0.1	0.1	0.1	71.9989	30.5414	11.7008	192.479	68.3833	134.084	173.901	215.193	220.169	136.325	181.24	151.335
KPN78578_01770	KPN_00178	4583.64	3692.01	3080.55	752.591	1010.55	1363.37	752.653	1438.6	1443.17	817.198	865.732	869.098	1212.1	1081.88	1031.46
KPN78578_03210	KPN_00330	35.0501	141.139	18.2479	35.3187	51.2462	53.4118	6.60492	27.0444	24.3986	14.1343	170.815	184.76	187.188	32.7117	179.845
KPN78578_03700	KPN_00379	1755.51	1684.31	1802.12	1531.07	1545.63	1441.14	978.591	908.639	996.313	958.183	1030.91	958.079	995.565	950.411	1065.34
KPN78578_04440	KPN_00453	295.591	284.116	215.056	482.865	440.753	422.348	429.508	411.811	343.088	458.888	441.185	473.002	390.729	490.33	533.211
KPN78578_05520	KPN_00563	18.663	45.8987	13.4287	8.83744	11.6451	11.4729	19.7971	17.0887	14.1687	19.4873	20.7383	15.9242	3.86533	7.35841	7.37183
KPN78578_06520	KPN_00663	165.388	263.815	221.424	181.95	109.385	24.2888	0.1	0.1	0.1	5.29576	4.96529	22.769	18.1914	34.9112	0.1
KPN78578_08530	KPN_00878	0.1	0.1	0.1	32.196	6.16803	49.336	6.49793	5.15589	4.78877	10.841	11.0907	9.88812	4.52038	5.05648	5.24313
KPN78578_10290	KPN_01057	40.494	84.5719	46.4593	40.0249	136.534	48.5456	71.8154	92.0089	110.292	107.642	102.101	100.27	84.859	96.174	88.7946
KPN78578_10500	KPN_01078	45.2488	96.2535	220.506	57.3467	51.2142	49.0999	47.2439	48.9321	56.063	67.697	76.4684	80.7196	164.309	104.689	122.722
KPN78578_10770	KPN_01105	399.958	285.586	257.119	118.354	127.604	135.624	218.116	218.646	221.99	87.4262	87.7347	90.2033	171.713	113.166	112.125
KPN78578_11640	KPN_01192	49.129	110.519	127.061	58.0924	112.391	63.9004	34.5866	74.7589	76.6094	46.8281	55.4084	46.8452	59.2673	74.4788	64.3886
KPN78578_12180	KPN_01246	20.6372	40.3425	35.1997	0.1	0.1	0.1	0.1	0.1	0.1	0.1	0.1	0.1	0.1	0.1	0.1
KPN78578_12530	KPN_01281	359.398	391.412	395.159	294.834	360.083	433.513	293.872	373.544	352.241	330.157	283.032	335.549	352.946	403.488	361.117
KPN78578_12740	KPN_01302	15.2127	10.1513	21.2061	38.8237	37.036	32.4845	0.1	0.1	4.94965	18.6977	20.4876	16.9938	15.1855	17.8974	15.6335
KPN78578_15540	KPN_01584	129.369	76.4629	73.7822	28.8008	60.2468	48.9298	49.4424	50.2031	65.724	41.8432	35.3146	40.0573	0.1	0.1	0.1
KPN78578_21280	KPN_02161	51.0561	53.634	64.1213	25.9481	19.2074	18.9792	25.4239	9.17989	14.4087	10.6197	9.71655	10.3907	2.77819	4.24707	3.3562
KPN78578_22820	KPN_02317	0.1	0.1	0.1	0.1	0.1	0.1	53.1083	94.841	77.8231	15.0344	9.10514	8.56756	74.6156	72.7226	79.5277
KPN78578_22920	KPN_02327	0.1	0.1	0.1	129.387	109.085	94.6361	0.1	0.1	0.1	0.1	0.1	0.1	0.1	0.1	0.1
KPN78578_23010	KPN_02336	0.1	0.1	0.1	22.3346	25.9706	23.6405	28.2918	21.1641	34.574	0.1	0.1	0.1	8.34307	9.94455	8.35964
KPN78578_23430	KPN_02378	559.863	242.216	376.978	403.794	440.64	410.983	324.843	544.214	498.397	269.668	497.087	518.956	539.681	718.113	791.802
KPN78578_24220	KPN_02465	1195.95	883.4	2556.32	1972.16	2264.92	2457.69	1462.17	1791.53	1774.17	2067.5	1957.76	1963.66	2216.79	2158.35	2081.55
KPN78578_25600	KPN_02603	319.701	256.258	226.918	245.489	268.273	259.175	190.732	191.62	189.265	235.652	261.864	238.059	273.348	244.558	230.904
KPN78578_25800	KPN_02623	64.935	121.034	88.483	270.773	236.768	240.807	58.1187	55.1254	67.5899	156.855	167.84	167.363	72.4097	104.299	87.7969
KPN78578_25810	KPN_02624	68.275	77.5978	333.012	93.3695	116.387	104.29	56.7152	41.0307	44.791	113.689	109.089	127.461	109.398	123.767	125.434
KPN78578_26370	KPN_02681	41.0921	62.637	55.4085	45.9662	42.593	32.4244	19.9767	80.7212	40.4053	33.5905	30.4564	17.5487	19.5267	34.9638	33.535
KPN78578_26770	KPN_02721	0.1	0.1	0.1	5.05449	0.1	5.79678	0.1	0.1	0.1	0.1	0.1	0.1	5.76996	6.39803	0.1
KPN78578_28490	KPN_02900	0.1	0.1	0.1	0.1	0.1	0.1	0.1	3.93111	6.00514	9.73446	11.8249	11.9424	5.16566	7.19165	6.09431
KPN78578_32640	KPN_03328	29.3417	123.786	56.7928	22.3295	36.5832	22.572	0.1	0.1	0.1	0.1	0.1	0.1	0.1	0.1	0.1
KPN78578_32810	KPN_03345	113.437	64.1562	141.73	73.123	120.054	112.628	0.1	60.9379	46.6195	120.853	93.9496	115.141	95.6391	134.689	149.237
KPN78578_33170	KPN_03381	127.437	13.8227	331.233	88.0754	70.8237	81.6383	45.4409	60.0795	72.3269	66.2931	71.1894	70.5679	58.7222	65.6645	74.2636
KPN78578_33300	KPN_03394	469.599	516.783	424.575	444.787	398.671	397.417	191.13	387.603	328.444	371.616	342.798	387.505	297.955	334.486	348.683
KPN78578_33850	KPN_03450	118.32	11.5855	61.8036	36.1098	84.0232	73.8949	20.4944	48.1434	44.0436	42.2786	35.5571	47.7672	63.6538	66.2905	66.2791
KPN78578_35330	KPN_03562	11.0724	14.6661	11.5423	21.9132	25.5179	18.9909	0.1	0.1	0.1	99.1449	38.1741	48.4206	521.806	164.043	222.057
KPN78578_37030	KPN_03740	8.16008	0.1	40.247	0.1	0.1	0.1	0.1	0.1	0.1	0.1	0.1	0.1	0.1	0.1	0.1
KPN78578_45570	KPN_04630	237.643	159.173	151.425	284.879	377.574	361.601	141.737	206.505	181.309	211.833	195.947	237.769	242.293	258.844	268.1
KPN78578_47680	KPN_04849	3.72313	8.09469	0.1	25.0056	18.1124	10.2836	33.7479	55.3625	64.0025	73.2739	77.6169	68.4408	68.2134	66.875	63.5047
kup	KPN_04152	0.1	0.935574	2.18761	12.8126	14.8535	15.0529	7.56579	11.0201	8.19987	13.1569	9.93809	10.292	16.7791	15.1991	11.9696
lacZ2	KPN_pKPN3p05871	9.77654	12.1729	16.7339	0.1	0.1	0.1	48.7941	47.9849	32.4247	4.07229	0.1	5.73865	91.5316	68.0329	91.3832
lamB2	KPN_04425	47.4395	36.5604	47.7802	10.5902	10.1895	12.9107	4.72056	1.80264	2.74819	14.6668	15.509	14.878	13.6004	16.719	15.7087
lasT	KPN_04857	9.50519	219.684	12.9822	0.1	0.1	0.1	0.1	0.1	0.1	0.1	0.1	0.1	0.1	0.1	0.1
ldcA	KPN_02306	3.34859	9.66865	0.1	6.09855	5.83099	10.0157	5.24899	1.74614	1.40494	0.1	0.1	0.1	0.1	0.1	0.1
ldcC	KPN_00199	9.58512	10.9307	11.622	14.1865	12.5061	9.76415	53.3487	97.6527	75.5294	69.6489	62.2932	81.5036	98.5803	74.8002	98.6696
ldh	KPN_01632	0.1	0.1	0.1	14.7669	14.3973	13.955	7.96967	4.29989	9.74713	19.3359	39.2904	38.7312	2.40733	11.8005	7.50156
ldhA	KPN_01449	361.99	358.235	485.504	281.46	333.895	315.26	357.791	484.666	341.532	523.413	557.691	527.16	330.735	548.28	535.548
lepA	KPN_02894	307.979	271.31	243.061	286.507	275.543	286.107	306.715	288.642	288.201	322.476	312.893	265.056	291.655	351.66	364.622
lepB	KPN_02893	44.35	132.692	51.8332	17.3976	63.8445	266.539	47.6379	91.2975	178.385	79.5478	67.3402	83.0185	93.3952	73.6367	78.2604
leuA	KPN_00080	6.42998	6.76065	5.22841	20.2692	24.1972	26.1977	7.82294	9.85403	8.79118	7.20558	7.74795	5.06518	0.1	0.1	0.1
leuB	KPN_00079	4.29661	0.1	0.1	17.0077	6.96627	5.3826	8.8005	5.3374	6.8023	5.94272	6.69474	8.0843	1.09466	1.29739	4.44497
leuC	KPN_00078	8.65958	14.0822	18.8879	15.1795	11.4345	12.3579	12.8894	10.4706	11.4724	7.90097	4.0192	7.88635	9.06188	10.8301	9.96014
leuD	KPN_00077	0.1	0.1	0.1	21.3618	23.8496	19.5779	0.1	0.1	0.1	0.1	0.1	0.1	0.1	0.1	0.1
leuS	KPN_00674	187.239	195.884	195.496	281.081	267.296	242.808	235.93	280.62	274.926	226.528	259.61	265.129	227.675	260.251	246.163
lexA	KPN_04431	13.0034	42.6823	27.7957	78.0285	77.6395	63.1201	16.9935	23.1811	29.7365	238.179	259.417	191.884	147.646	153.24	154.088
lgt	KPN_03237	32.0466	43.4296	54.7529	33.0918	25.1403	29.235	0.1	0.1	0.1	12.676	14.3195	5.66678	0.1	4.33128	0.1
ligA	KPN_02758	141.718	79.7351	117.158	95.0778	103.516	112.922	57.3483	93.7095	74.2997	91.7825	93.8702	81.3584	86.9128	91.4317	79.6176
lipA	KPN_00660	117.586	86.978	89.0631	126.889	106.366	125.424	89.7275	106.42	125.219	103.112	102.159	98.9926	125.841	99.1629	103.619
lipB	KPN_00662	0.1	0.1	17.8333	0.1	0.1	0.1	10.1711	11.9835	10.7833	10.264	13.2538	11.5267	14.4925	13.2634	15.3782
livG	KPN_03817	1.38832	4.14391	2.5997	0.1	0.1	0.1	0.1	0.1	0.1	0.1	0.1	0.1	0.1	0.1	0.1
livJ	KPN_03822	53.2814	39.3821	47.4951	6.31051	10.1008	10.6477	0.1	0.1	0.1	3.56084	3.91637	4.38856	5.8139	1.15459	5.83095
livK	KPN_03820	1.52762	1.54127	4.23576	0.1	0.1	0.1	0.1	0.1	0.1	0.1	0.1	0.1	0.1	0.1	0.1
livM	KPN_03818	1.55705	0.1	4.02763	0.1	0.1	0.1	0.1	0.1	0.1	0.1	0.1	0.1	0.1	0.1	0.1
lldD	KPN_03949	1073.02	1275.93	785.273	145.373	146.71	161.962	188.308	202.948	221.21	137.999	128.631	152.122	124.413	116.459	123.028
lldP	KPN_03947	291.589	98.8203	182.642	8.00977	8.6039	9.32735	71.3492	79.3458	57.7899	47.6597	44.4555	51.6464	0.1	0.1	0.1
lldR	KPN_03948	25.5091	60.8141	24.0983	0.1	0.1	0.1	0.1	0.1	0.1	0.1	0.1	0.1	0.1	0.1	0.1
lnt	KPN_00682	53.7654	11.9124	13.659	23.3578	24.5278	21.8777	13.1765	14.3881	17.2905	11.3801	11.6132	10.9226	10.9906	10.2107	11.0576
lolA	KPN_00923	350.445	204.112	312.15	210.817	278.681	189.756	294.603	417.692	344.232	384.115	404.883	395.491	410.544	445.926	479.461
lolB	KPN_02236	74.3546	48.7134	73.2509	93.5512	85.9019	88.9356	73.9648	44.7774	89.8098	31.1592	43.8029	48.2101	69.122	50.0607	56.0805
lon	KPN_00401	582.505	500.998	537.659	499.292	455.482	485.576	309.718	368.022	359.902	331.282	331.356	277.761	386.808	392.491	377.775
lpdA	KPN_00120	2666.1	2968.52	2691.34	2153.34	2273.18	2193.18	1714.66	1310.89	1445.2	1773.96	1934.25	1771.76	976.76	1128.22	1038.68
lplA	KPN_04841	19.1651	34.6428	48.487	146.584	16.3951	205.551	0.1	0.1	24.2954	3.46496	2.72555	4.17609	3.50508	37.8751	13.5354
lpoA	KPN_03555	50.6024	36.3683	39.5451	37.0271	36.1868	38.5392	46.2163	74.1424	58.6132	47.08	44.7733	50.7171	78.2329	76.911	78.4611
lpoB	KPN_01102	88.2248	102.445	132.578	126.586	134.381	142.227	285.681	176.822	232.833	304.817	300.442	273.599	178.563	228.317	200.236
lpp	KPN_02134	3096.94	2214.3	21169.3	17285.3	19936.4	20819.3	26094.8	23438.6	34096.5	15259.4	12514.4	20434	28363.4	30905.7	23152.7
lpxA	KPN_00194	30.8121	70.0092	57.4606	215.965	201.318	212.495	27.3648	25.2049	83.5331	321.767	193.738	207.452	95.5546	137.074	107.205
lpxB	KPN_00195	18.7662	18.3958	21.0075	5.99673	6.53399	7.31506	0.1	3.21679	9.46698	8.91384	11.9593	21.6699	7.7916	16.998	7.83563
lpxC	KPN_00100	85.2347	34.2468	79.2292	151.896	176.046	184.328	48.4015	49.2363	58.1427	96.1852	86.1868	106.548	128.618	113.628	148.515
lpxD	KPN_00192	70.5003	84.1074	66.4147	136.39	101.994	99.7124	167.211	207.508	197.45	216.879	208.319	215.46	163.827	181.007	194.685
lpxK	KPN_00942	2.01049	0.1	3.06008	4.0575	5.06337	4.83255	8.98159	8.13513	9.03552	7.10554	8.20672	7.57297	3.3117	6.93016	4.92344
lpxL	KPN_00496	9.24896	15.1145	24.6371	0.1	0.1	0.1	0.1	0.1	0.1	0.1	0.1	0.1	0.1	0.1	0.1
lrhA	KPN_02679	0.1	0.1	0.1	0.1	0.1	0.1	13.8252	18.4912	31.4447	11.0986	11.8648	7.49674	23.2522	24.0345	18.0235
lrp	KPN_00921	307.603	205.729	412.633	562.819	660.463	646.608	608.62	557.758	840.143	522.067	376.953	545.068	861.859	656.479	694.849
lsrA	KPN_03507	16.2726	27.0877	24.3885	2.40455	4.02504	2.88849	5.72011	5.75753	5.35394	4.17209	2.36039	2.77374	3.66874	7.42129	4.81439
lsrB	KPN_03504	922.26	526.387	631.903	182.808	133.06	168.665	158.932	183.029	209.768	193.713	216.803	202.513	127.054	160.8	126.833
lsrC	KPN_03506	37.1531	62.0853	31.2515	11.6419	18.8806	15.8597	9.57342	19.8293	22.3322	0.1	0.1	0.1	0.1	0.1	0.1
lsrF	KPN_03503	1223.43	944.619	927.505	297.988	345.674	342.833	170.131	263.987	200.316	274.633	241.084	255.643	282.214	282.353	292.198
lsrG	KPN_03502	1172.23	1611.78	1572.5	407.213	420.37	354.658	196.067	145.236	142.2	153.646	155.534	151.442	173.048	199.888	195.814
lsrK	KPN_03509	55.6709	41.8861	84.569	46.6993	49.4896	46.9389	15.2989	14.8312	18.0379	16.2224	17.0092	18.8753	15.7552	16.4251	15.5328
lsrR	KPN_03508	60.519	97.6434	72.2175	9.88932	5.94841	6.65796	0.1	7.11409	8.38004	10.8498	12.4919	15.8724	10.1602	12.7753	12.6797
ltaE	KPN_00903	25.0588	36.6931	29.2969	84.5439	67.9681	71.3117	23.1852	27.0911	45.5342	76.3753	73.3598	65.1472	15.0714	36.6425	23.2897
lysA	KPN_03252	0.1	0.1	0.1	101.529	80.5383	84.6417	88.2258	83.6007	101.609	118.035	122.068	109.507	76.7158	89.4732	82.3021
lysC	KPN_04412	32.2488	55.422	31.215	126.586	135.44	134.478	187.179	157.262	194.788	124.143	112.103	113.844	108.507	156.584	103.625
lysP	KPN_02594	8.63625	8.2927	4.54089	0.1	0.1	0.1	29.7238	24.6954	19.5648	16.9139	23.8014	24.8843	1508.2	1606.45	1506.04
lysS	KPN_00502	299.402	258.821	281.027	2104.26	1910.6	1677.61	1493.18	2020.94	1717.44	2158.74	2027.85	2155.97	2211.51	2114.92	2182.94
lysS	KPN_03318	615.258	652.842	857.242	319.992	279.695	256.614	172.639	237.075	179.695	255.799	233.312	256.465	323.496	287.145	291.629
maa	KPN_00440	40.332	39.0993	21.3484	0.1	0.1	0.1	9.65783	22.7217	4.74562	10.7992	18.5516	18.9581	20.1074	20.7805	0.1
macA	KPN_00911	10.1702	15.1627	15.7045	48.6726	51.6069	52.2413	27.9542	36.4241	28.8837	39.747	34.4365	33.0153	34.5272	37.5067	35.2278
macB	KPN_00912	0.1	0.1	1.93809	7.96283	9.63942	8.66366	6.3674	9.88926	10.2903	5.81064	9.85416	7.36001	4.29387	3.71051	4.16154
maeA	KPN_01847	268.019	167.981	196.22	135.519	82.0694	79.4914	126.013	177.663	156.983	102.533	90.4847	97.6761	82.2855	77.717	76.0313
maeB	KPN_02797	760.7	519.507	781.544	244.883	255.705	238.106	262.607	231.879	278.134	178.159	168.58	186.026	112.099	95.6394	103.712
maf	KPN_03656	32.0501	6.09747	14.8846	18.224	28.5425	25.7795	0.1	0.1	0.1	6.77753	13.3734	11.0279	15.0926	15.6093	4.56601
malE	KPN_04423	729.46	772.032	1267.58	451.587	404.1	347.955	231.572	238.85	285.554	255.677	252.59	234.737	258.549	285.76	235.114
malF	KPN_04422	8.1981	3.05439	3.44686	0.1	0.1	0.1	0.1	0.1	0.1	0.1	0.1	0.1	9.57617	8.2296	7.10548
malK	KPN_04424	63.4399	83.1016	105.107	42.4978	31.2647	25.8115	67.2269	39.2291	38.4132	30.6602	31.313	29.8935	23.7031	28.9528	28.5091
malM	KPN_04426	522.962	553.731	387.945	140.402	154.105	157.874	104.342	164.81	133.453	140.477	121.787	214.634	239.432	150.875	183.39
malP	KPN_03787	37.2603	41.0409	69.1053	40.7567	33.7107	31.7541	49.8595	45.3649	48.1	52.2287	62.2352	59.0684	53.0427	74.7808	55.5711
malQ	KPN_03786	8.0849	3.45136	9.07886	11.1113	11.1474	10.4559	5.29169	7.7652	8.4565	16.252	14.8856	13.5698	18.319	26.0032	24.2047
malT	KPN_03788	1.16769	3.09386	0.48777	0.1	0.1	0.1	0.1	0.1	0.1	0.1	0.1	0.1	0.817741	0.617642	0.807082
malY	KPN_01511	0.1	0.1	0.1	3.60745	2.13829	3.21083	4.57682	4.6041	3.52086	5.95985	3.99022	5.63677	3.40746	5.31576	3.49642
manA	KPN_01515	404.837	571.018	733.24	791.363	884.907	857.882	2592.45	2988.66	2940.39	1060.72	985.394	1045.32	1025.36	1108.19	1077.6
manX	KPN_02333	1120.59	1214.29	1218.45	1293.37	1400.26	1275.57	728.361	883.909	913.924	952.02	1004.56	826.773	1030.51	1109.41	1043.14
manY	KPN_02334	415.717	326.222	502.734	1099.37	1065.95	1164.66	870.088	1065.96	963.111	980.466	1038.44	993.725	996.072	1230.69	1094.11
manZ	KPN_02335	208.178	188.725	333.816	848.657	792.758	804.498	607.786	345.02	343.168	422.908	417.914	426.007	362.391	462.989	450.729
map	KPN_00181	51.5401	36.4661	73.4385	123.862	75.417	91.0485	111.894	103.696	88.9116	226.749	221.097	218.332	282.569	241.215	232.645
matP	KPN_00985	0.1	0.1	0.1	0.1	0.1	0.1	0.1	0.1	0.1	9.54294	11.663	0.1	0.1	0.1	0.1
mck	KPN_pKPN4p07073	19.7449	20.2173	23.1592	0.1	0.1	0.1	20.386	43.5694	93.1621	79.8706	82.5244	73.8082	73.9733	149.98	155.286
mdh	KPN_03644	10119.2	9813.58	8377.2	7129.73	7118.25	7129.57	3233.16	2463.37	2736.48	3575.03	3636.65	4558.69	1997.09	2091.12	2089.37
mdlA	KPN_00411	3.47692	6.49559	3.63549	1.43291	1.52266	1.71752	3.69922	3.82006	4.09026	3.68632	2.972	3.42325	4.00761	3.70081	4.12979
mdlB	KPN_00412	16.878	26.4538	17.1241	2.40316	3.15071	2.88368	2.60531	6.85934	6.44035	5.44766	4.41743	4.91974	5.76446	5.06008	7.8548
mdoB	KPN_04809	6.43128	10.2815	13.1896	48.2057	79.1255	77.3604	2.42285	4.74008	5.59614	8.17467	6.52729	7.7063	6.31044	8.44622	6.76333
mdoG	KPN_01063	137.604	204.457	190.105	321.897	325.159	346.174	230.056	281.149	272.081	302.958	295.161	291.845	305.224	320.275	286.377
mdoH	KPN_01064	32.9341	24.7021	29.7746	50.6055	60.7466	60.0707	18.3857	23.7048	33.4972	31.1885	24.5849	39.8492	58.2658	48.6646	56.5239
mdtA	KPN_02526	3.7873	5.82089	5.826	3.89915	10.4873	11.1444	0.1	0.1	0.1	10.0069	11.1809	11.8357	14.1075	14.7188	14.3605
mdtK	KPN_02001	0.1	0.1	0.1	7.4227	12.7576	14.5779	0.1	13.2783	17.4198	21.706	0.1	18.8731	14.52	18.7157	21.0085
melA	KPN_04505	0.1	7.10743	7.76694	2.19119	11.0276	19.7642	3.48722	1.41265	1.93916	4.78676	4.88865	3.04235	0.1	0.1	0.1
menB	KPN_02660	295.448	272.654	161.812	220.129	240.056	223.54	92.6916	161.951	161.805	308.07	290.095	271.179	162.737	153.376	238.131
menC	KPN_02659	556.363	6.87205	315.61	569.468	489.692	567.072	1123.66	1325.52	1043.04	700.256	788.556	812.399	0.1	0.1	0.1
menD	KPN_02662	3.56693	13.6819	8.26924	8.40367	6.63168	6.90587	8.92319	9.7917	10.3058	14.5716	14.4803	15.5428	8.18544	8.26145	8.43454
mepA	KPN_02718	9.03853	11.1731	8.98941	4.94611	6.52554	5.33598	0.1	0.1	0.1	9.88073	9.23953	9.27806	4.33824	4.23211	5.55741
merC	KPN_pKPN4p07068	3.60106	1.98615	8.39158	0.1	0.1	0.1	0.1	0.1	0.1	0.1	0.1	0.1	0.1	0.1	0.1
metB	KPN_04233	32.9203	28.6326	33.9958	32.895	22.3861	31.8222	19.4594	28.6908	38.5667	43.6385	46.2374	45.1489	35.7878	35.2048	34.6316
metC	KPN_03428	15.6353	4.21096	1.09935	29.9527	18.8561	21.3435	6.93175	13.573	8.13517	11.2798	10.6637	9.94814	16.7981	16.6924	17.0039
metE	KPN_04325	0.1	0.1	0.1	31.2725	31.3718	24.9771	2.07211	1.24781	1.16029	18.991	22.5004	19.1139	13.1153	10.2434	17.3757
metF	KPN_04239	5.70666	2.76974	4.37516	10.7808	12.8546	11.0649	18.0461	16.0995	12.3535	12.812	14.8637	18.0215	17.735	6.32296	17.5615
metG	KPN_02560	158.665	244.447	110.461	412.033	420.914	410.703	327.694	310.195	345.039	313.5	290.889	296.515	291.325	318.17	288.462
metH	KPN_04399	16.875	16.321	25.2635	40.0703	42.6813	43.0111	38.4596	36.8639	37.1082	38.8297	35.6409	42.7241	44.8868	52.8972	55.2536
metI	KPN_00212	2.29321	13.624	3.70105	48.0341	23.5265	47.4251	0.1	0.1	0.1	38.3112	28.432	26.3169	4.97846	21.6883	15.4373
metJ	KPN_04232	122.689	108.155	114.178	148.199	170.53	175.526	230.021	327.363	302.92	100.077	97.8911	106.908	205.904	187.079	189.936
metK	KPN_03375	788.268	751.218	589.009	1402.5	1413.73	1375.83	741.759	819.069	884.411	1240.59	1163.32	1248.13	879.861	967.502	927.734
metL	KPN_04234	35.5064	29.2071	37.2347	40.8866	39.8014	34.5654	28.1677	35.4851	30.9608	49.5944	50.1273	51.5254	50.2114	56.4485	52.0867
metN	KPN_00213	25.2887	33.4156	15.8468	61.3577	66.3055	41.6786	15.0334	4.20985	4.90698	29.743	35.1514	34.0704	13.5582	28.3378	17.2768
metQ	KPN_00211	105.621	224.967	181.394	57.5436	45.3941	39.2075	15.7288	15.5406	17.1391	26.5926	29.6256	26.871	15.781	20.5614	18.8857
mfd	KPN_01112	246.928	223.937	288.168	208.218	202.37	191.455	379.629	181.741	235.426	237.154	292.091	293.055	102.515	180.013	195.997
mglA	KPN_02587	80.2656	54.4721	106.586	28.9295	35.27	32.7646	14.0942	20.9276	30.0439	30.9072	30.027	32.3812	27.4874	25.637	23.1692
mglB	KPN_02588	2122.87	1912.81	2025.76	1185.77	1379.93	1359.73	722.276	823.134	838.485	1175.43	1156.21	1211.66	801.557	647.254	703.837
mglC	KPN_02586	3.3447	0.1	22.0898	0.1	0.1	0.1	0.1	0.1	0.1	13.1982	0.1	12.8685	0.1	0.1	0.1
mgsA	KPN_00992	0.1	0.1	0.1	0.1	0.1	0.1	146.634	29.7457	38.3993	15.9834	8.38039	15.2176	7.91119	11.5606	6.46432
mgtA	KPN_04654	24.2702	11.3833	18.3851	30.1723	26.8762	25.1672	44.3161	46.7159	59.3671	30.2346	29.2027	29.5523	5.65375	7.22877	6.44425
miaA	KPN_04569	13.2679	14.2386	34.9706	40.1145	44.1993	38.149	26.5713	19.8449	26.6553	34.9847	31.0339	30.7526	24.094	28.4818	31.1891
miaB	KPN_00686	95.3414	96.8506	91.7659	103.525	103.405	89.2677	95.7244	98.2557	103.967	119.85	112.642	123.63	109.229	130.564	102.75
miaE	KPN_04661	0.1	0.1	0.1	2.01115	8.65669	1.23605	21.3385	8.60059	31.6329	9.28171	12.0619	12.7466	34.2453	12.0678	29.1239
minC	KPN_02318	70.967	53.7527	68.8567	13.591	12.2421	9.95983	72.5515	39.1431	42.1114	25.054	20.6643	26.0144	67.2711	68.7586	28.4055
minD	KPN_02319	1245.6	1455.71	1709.66	1165.52	1015.15	1023.62	544.48	446.873	520.478	926.851	863.564	809.253	678.754	861.02	810.497
minE	KPN_02320	324.092	327.193	358.553	399.34	389.315	388.833	122.195	189.269	159.399	128.391	142.383	111.654	92.5965	138.177	153.959
mioC	KPN_04147	306.052	237.644	223.642	492.87	432.543	382.95	190.153	193.347	186.297	313.231	376.18	253.223	9.951	232.802	203.904
mipA	KPN_01194	131.382	147.017	197.594	51.5745	48.8246	45.5203	194.305	12.2769	30.8587	132.796	151.589	150.523	82.7757	97.7197	97.2795
mlc	KPN_01574	0.1	0.1	0.1	8.38815	5.70193	5.35358	0.1	0.1	0.1	3.26732	4.26458	1.19274	0.1	0.1	0.1
mltA	KPN_03164	13.3703	5.93054	10.6771	0.1	0.1	0.1	0.1	0.1	0.1	13.39	9.02722	7.6838	16.2433	20.1287	23.968
mltB	KPN_03036	45.7241	42.0118	108.029	54.9016	32.5741	30.8757	22.3799	5.47595	6.7467	17.215	18.8764	15.5675	12.4578	12.4938	36.8397
mltC	KPN_03395	5.2279	13.479	5.20672	4.12475	3.69383	9.64509	0.1	0.1	0.1	4.80437	5.71344	4.47133	6.11816	8.23043	8.3126
mmuM	KPN_00310	0.1	0.1	0.1	14.6357	14.5298	13.6553	11.3686	17.6382	11.5852	15.2193	19.2721	12.0109	6.04252	7.07365	11.0055
mnmA	KPN_01141	32.6006	61.8792	54.3021	89.5453	56.7807	46.0645	97.2212	87.2594	95.9476	92.6141	99.1105	96.2435	108.025	110.686	114.201
mnmC	KPN_02714	0.1	0.1	0.1	0.1	0.1	0.1	2.21639	1.05343	2.22653	4.2144	4.85473	4.48972	2.994	4.48197	3.07936
mnmE	KPN_04110	27.329	253.132	35.1363	30.2417	32.653	30.1634	52.377	23.1472	34.7841	30.3227	31.3967	30.2154	42.7486	38.5981	42.6041
mnmG	KPN_04146	9.82537	8.62901	7.37237	30.6946	32.6944	35.0716	57.0882	35.813	33.8554	52.9992	44.1335	46.2572	36.3633	28.3849	34.5028
mntR	KPN_00845	157.688	190.223	183.495	178.278	204.436	194.861	0.1	0.1	0.1	0.1	0.1	0.1	229.539	42.1798	93.2797
moaC	KPN_00812	28.7787	16.05	28.4439	32.7424	69.7097	75.9278	43.1746	70.6124	62.3076	121.75	121.422	130.362	78.4315	97.7917	98.9573
moaD	KPN_00813	17.2444	0.1	10.7966	0.1	0.1	0.1	0.1	0.1	0.1	0.1	0.1	0.1	0.1	0.1	0.1
moaE	KPN_00814	14.4267	0.1	21.1703	29.0216	21.8526	20.4851	0.1	0.1	0.1	9.7665	13.6142	10.4178	1.32049	5.31327	2.53057
mobA	KPN_04167	0.1	0.1	0.1	0.1	0.1	0.1	0.1	0.1	0.1	14.8945	12.9973	9.51013	0.1	0.1	0.1
mobB	KPN_04166	15.1237	20.2645	21.4995	15.6817	22.1513	39.0014	13.8507	37.2602	27.8695	27.2163	28.4406	24.0581	0.1	32.2131	33.1006
modA	KPN_00777	73.9225	87.8441	81.252	125.41	100.636	116.596	76.4873	75.4297	76.1122	136.845	145.442	148.045	118.708	112.376	137.867
modE	KPN_00775	6.77609	201.657	240.039	18.4094	13.1768	13.3788	0.1	0.1	0.1	20.4786	18.9119	138.046	13.9562	12.6944	13.3322
modF	KPN_00774	16.8668	4.48021	7.69041	10.9063	8.38128	5.66632	8.43195	1.89018	1.50631	0.1	2.40568	2.15244	20.0545	0.857087	1.04455
moeA	KPN_00860	57.624	62.8082	37.4931	98.3545	95.4962	106.421	0.1	10.4028	23.9837	67.4916	71.4406	68.0826	65.585	83.2433	63.331
moeB	KPN_00859	0.1	0.1	0.1	0.1	0.1	0.1	0.1	0.1	0.1	0.1	0.1	0.1	13.9888	12.5711	10.7682
mogA	KPN_00009	218.557	253.649	157.276	256.302	294.687	332.228	208.748	218.565	222.258	278.522	258.365	251.964	233.148	285.428	267.582
mpl	KPN_04627	157.403	133.502	141.274	208.735	173.945	176.389	148.631	126.007	117.424	185.155	202.665	195.681	97.3675	199.323	208.928
mppA	KPN_01310	74.2595	59.0016	88.427	139.809	130.109	121.158	44.5212	108.703	102.55	82.5685	85.0662	75.5119	98.4704	93.1962	92.5786
mqo	KPN_02629	4.3555	0.1	10.7605	6.74277	7.16334	6.81203	34.4845	40.9446	42.4589	16.818	19.052	18.8976	19.7135	16.3412	16.5326
mqo	KPN_01554	22.7216	15.2674	16.2602	103.419	112.03	128.769	13.3487	21.6031	19.5472	22.7832	17.5544	22.5006	34.0543	33.7394	33.2354
mraY	KPN_00091	0.1	0.1	0.1	0.1	0.1	0.1	0.1	0.1	0.1	0.1	0.1	13.1705	15.9572	14.542	17.154
mraZ	KPN_00085	7.24015	0.1	0.1	22.1945	39.7769	44.6559	0.1	0.1	0.1	25.7805	22.6958	20.5661	21.2348	21.2777	21.0501
mrcA	KPN_03767	6.57084	4.52596	2.71108	18.8637	17.1052	17.4037	1.7073	13.5263	9.39319	30.6993	26.9249	23.4321	25.1513	29.7395	31.4677
mrcB	KPN_00164	39.4972	85.2389	100.537	152.804	129.793	137.751	90.0416	42.2516	35.9576	152.804	143.21	149.567	120.783	137.332	135.354
mrdA	KPN_00667	0.1	0.1	0.1	1.90517	5.64031	5.41541	0.874554	1.05844	0.799242	6.02931	4.56041	5.79286	3.06859	2.75353	5.93402
mreB	KPN_03659	537.783	510.986	425.404	723.042	731.645	706.915	412.593	446.69	471.542	713.464	713.354	474.793	483.689	520.385	534.23
mreC	KPN_03658	11.9647	4.76378	12.3695	52.2406	48.1614	45.1441	38.8522	44.8465	41.5441	45.6149	52.8366	50.4993	45.1319	46.4457	54.0791
mrp	KPN_02559	53.9641	99.847	94.4882	193.381	183.049	184.324	140.627	94.1838	116.163	127.577	162.717	135.541	37.97	54.0108	47.8473
msbA	KPN_00941	8.7326	27.3827	15.6128	61.552	51.8004	92.7433	35.7075	47.7139	44.6611	62.6094	65.743	64.3583	47.0843	43.8059	44.9291
msbB	KPN_02370	8.8968	0.1	14.299	9.85854	13.1845	13.4408	0.1	0.1	0.1	0.1	0.1	0.1	0.1	0.1	0.1
mscL	KPN_03691	144.09	0.1	365.353	278.621	353.583	325.845	148.312	139.267	131.726	226.731	202.499	220.776	260.928	267.032	297.441
msrA	KPN_04615	129.377	176.792	164.663	31.9815	35.2757	34.3253	57.152	77.1303	66.8949	86.7169	69.5063	87.856	103.309	99.0466	96.3417
msrP	KPN_03661	5.45647	4.31223	6.15038	25.3286	27.7967	47.103	25.5187	32.6523	31.9451	30.5942	34.2798	33.8961	0.1	0.1	0.1
msyB	KPN_01066	99.2993	188.568	36.545	250.22	205.357	155.059	81.1542	0.1	39.1259	92.2228	64.7448	75.2626	107.746	66.1105	92.315
mtfA	KPN_02432	94.0278	94.5108	86.1945	61.2744	115.902	89.936	83.4705	96.2028	81.0791	84.0532	92.9664	80.0759	92.1528	70.3376	71.1597
mtlA	KPN_03942	101.507	99.4174	114.663	141.411	122.169	123.353	35.125	26.3628	44.3344	73.269	80.2918	72.2111	48.0308	68.3875	56.3022
mtlD	KPN_03943	75.4521	69.0348	94.978	32.7663	31.5935	33.1808	36.1707	24.5531	54.705	27.9672	23.3806	10.7496	7.79963	12.9537	17.4665
mtnA	KPN_00627	0.1	0.1	0.1	12.1233	18.2018	23.2143	7.02941	4.1633	7.39095	7.00403	7.30915	7.43164	6.41271	5.42546	5.01243
mtnC	KPN_00644	0.1	9.0135	18.0583	5.92216	6.1622	7.79147	0.1	0.1	3.28016	26.6121	22.1462	23.8471	5.3292	5.84817	7.47011
mtnD	KPN_00643	35.3781	75.1114	73.1168	159.807	147.005	160.391	33.7553	43.7916	54.9776	134.328	151.355	136.173	14.9907	81.6533	18.9064
mtnN	KPN_00174	539.555	575.663	607.166	910.619	708.237	693.189	641.794	482.328	401.621	571.28	598.866	530.354	454.404	507.283	513.706
mug	KPN_03475	14.2755	27.0828	18.0982	4.79256	0.1	0.1	0.1	0.1	0.1	11.7059	23.3377	22.3811	37.2981	39.6369	43.8925
mukB	KPN_00951	43.0119	54.067	34.6099	116.1	137.447	137.309	93.2609	108.385	103.924	134.384	115.744	134.779	101.64	115.279	108.512
mukE	KPN_00950	94.7321	110.362	109.245	56.7462	39.4256	90.0521	97.7168	85.7553	112.511	59.5079	55.1873	68.4843	60.8732	86.8804	70.4856
mukF	KPN_00949	36.5611	21.2367	35.1315	52.4211	50.4402	55.5407	24.813	21.1485	22.9005	26.1719	30.6925	25.7143	15.352	14.8323	14.5363
murA	KPN_03599	211.933	207.513	226.898	248.845	266.545	264.498	244.312	204.73	282.769	315.677	297.759	313.407	291.329	325.04	286.901
murB	KPN_04350	9.3047	12.4621	13.0041	26.5398	30.4851	28.4086	24.9602	13.0533	23.7832	20.7577	20.5812	20.2387	5.26412	17.1683	12.8642
murC	KPN_00095	29.9255	30.7088	34.0445	46.235	36.9082	27.3362	46.1475	19.5366	28.7051	46.7351	51.7718	44.9117	12.3137	25.0852	21.0177
murD	KPN_00092	14.3969	23.8322	13.493	48.1919	46.2207	57.8958	53.2702	46.0519	45.8528	78.4006	82.3677	60.2372	101.205	90.3596	99.8171
murE	KPN_00089	84.5001	74.5596	68.9688	152.274	140.385	150.607	101.005	100.966	108.763	172.125	163.082	175.172	132.924	151.562	161.953
murF	KPN_00090	59.711	70.5365	84.3569	71.3213	81.9604	80.894	173.699	294.489	245.9	129.883	135.46	129.329	103.47	111.276	124.241
murG	KPN_00094	79.7947	54.7411	69.5098	70.7372	61.1524	73.5547	39.3606	42.0903	42.1012	62.1789	60.4276	63.1653	91.202	86.1796	95.6616
murI	KPN_04256	36.0802	22.7552	36.7936	51.8205	57.6599	57.4696	22.0702	23.9636	37.5712	62.8712	64.6868	55.8813	58.3588	61.9554	55.6101
murQ	KPN_04043	43.8315	32.7842	102.95	0.1	0.1	0.1	0.1	0.1	0.1	7.48246	0.1	0.1	0.1	0.1	0.1
mutL	KPN_04568	11.641	9.25412	11.817	9.05521	8.528	6.44267	3.83864	3.28183	5.07197	5.78545	9.37886	5.98718	2.96455	6.45315	6.17401
mutM	KPN_03975	6.48572	0.1	12.2908	40.6053	51.1729	59.7206	13.2879	3.65922	2.87768	6.37786	8.44479	2.25444	0.1	0.1	0.1
mutS	KPN_03094	52.5036	37.9608	80.8767	60.424	67.3914	62.8	54.0308	48.4402	48.1802	69.1842	58.8948	58.9667	52.7088	59.8058	62.3812
mutT	KPN_00103	0.1	0.1	0.1	19.7103	15.2346	15.6874	16.4689	10.1135	12.4182	0.1	0.1	0.1	24.2833	23.2849	20.9668
mviM	KPN_01079	20.3624	17.4665	31.6073	28.8702	0.1	9.54005	80.8402	56.7935	75.1659	87.1278	83.6386	83.9187	67.6641	70.4345	69.3051
mviN	KPN_01080	0.1	1.95964	2.86292	0.1	0.1	0.1	0.1	0.1	0.1	5.54868	0.1	3.88473	2.92305	2.94791	4.03241
nadA	KPN_00754	0.1	0.1	0.1	11.7911	11.9894	9.63949	36.6904	0.1	26.2811	4.81709	3.87859	3.53916	0.1	6.15897	4.85424
nadB	KPN_02899	0.497339	2.52884	0.722541	15.5025	13.8681	15.3146	12.1356	5.36158	9.61988	12.2462	14.2613	14.2728	13.8688	17.08	18.6398
nadC	KPN_00111	171.42	226.225	198.135	239.445	218.263	222.159	164.247	81.6697	105.101	215.402	240.032	196.424	109.196	153.742	132.69
nadD	KPN_00671	4.65364	6.36638	4.77924	11.8037	15.6887	14.0929	0.1	0.1	0.1	10.2674	10.7026	7.65694	7.642	8.98001	8.68741
nadE	KPN_01228	226.784	314.984	200.441	362.865	328.108	344.753	347.535	229.67	276.358	413.638	401.341	412.431	261.947	367.45	301.824
nadK	KPN_02937	22.4248	8.08352	26.0604	55.0227	42.9537	43.3293	9.13175	11.3778	13.4292	68.8222	60.6122	50.3372	28.4327	28.7422	35.854
nadR	KPN_04845	25.217	11.273	32.843	57.5638	61.0885	58.1039	22.586	15.964	21.6564	24.785	26.4505	19.1529	6.42707	13.2573	13.5875
nagA	KPN_00698	94.4037	45.9441	83.8768	0.1	0.1	0.1	0.1	0.1	0.1	0.1	0.1	0.1	0.1	0.1	0.1
nagB	KPN_00699	422.591	434.052	412.097	219.081	230.23	209.553	145.923	127.735	119.413	121.227	122.938	110.11	144.519	149.952	132.112
nagC	KPN_00697	4.68648	9.25936	12.9544	16.4589	16.3077	15.3106	7.33269	8.60263	8.66073	14.0227	15.3873	14.5799	4.43037	7.02656	6.73157
nagD	KPN_00696	14.46	63.0002	46.3765	74.8553	76.5968	71.0736	20.3501	15.2845	20.5817	63.2136	72.6814	48.4569	28.821	40.1965	32.774
nagE	KPN_00700	323.69	370.493	380.804	301.508	239.905	241.147	76.7572	109.117	136.837	137.035	134.927	117.829	109.174	120.542	107.619
nagZ	KPN_01104	140.534	185.617	171.617	128.983	93.8862	122.206	127.235	102.192	139.366	141.147	156.558	145.032	95.449	144.725	107.433
nanE	KPN_03626	0.1	0.1	0.1	10.2252	12.0956	12.8261	12.7186	15.6686	41.3479	31.1445	28.4792	27.8269	24.0175	25.6165	22.2321
narG	KPN_02214	118.778	106.168	95.2778	388.919	396.06	399.278	289.98	362.432	380.828	505.215	475.147	476.027	459.306	485.427	449.411
narH	KPN_02213	240.931	212.779	160.481	506.711	586.913	563.691	349.498	322.099	387.185	572.895	591.331	604.671	496.113	549.582	577.882
narJ	KPN_02212	0.1	0.1	0.1	60.2537	73.5177	69.1868	0.1	0.1	0.1	25.3622	21.5945	8.14819	16.5471	21.6243	21.6916
narK	KPN_02215	17.3995	11.6184	102.891	118.979	126.056	117.989	97.5696	50.8359	81.8383	101.938	114.859	104.474	115.027	118.052	114.063
narL	KPN_02217	375.506	316.314	416.825	417.521	493.431	482.255	241.333	237.468	251.818	304.425	299.154	278.124	388.815	319.5	332.744
narX	KPN_02216	0.926494	0.1	3.3055	8.29794	6.18155	5.82019	2.02702	0.1	0.1	4.35211	2.92885	5.86691	4.69406	3.7504	4.8827
narY	KPN_01881	2.08498	3.55057	1.78923	0.1	0.1	0.1	0.1	0.1	0.1	2.58808	4.11538	1.7918	0.1	0.1	0.1
narZ	KPN_01880	2.41627	0.352368	4.39442	0.1	0.1	0.1	0.1	0.1	0.1	0.813382	0.762708	1.17776	0.1	0.1	0.1
ndh	KPN_01106	24.587	17.4913	31.0517	119.453	97.8934	107.68	88.1326	66.6184	52.7663	88.9843	88.4796	91.3601	68.243	83.2184	78.0986
ndk	KPN_02848	2056.89	2463.16	1842.85	2817.37	2816.87	2796.84	1508.99	1650.88	1694.24	2389.25	1860.72	2278.76	2470.09	2598.55	2295.08
nemA	KPN_01989	31.1245	39.0259	28.6487	49.0069	55.3604	57.1534	54.8357	62.9509	64.4516	45.7714	43.161	45.3255	71.9744	72.2545	80.6453
nfi	KPN_04380	68.4825	13.669	84.4203	85.4259	92.1146	67.5681	9.92872	20.912	17.5957	86.7071	94.1986	96.9719	29.0814	139.609	122.554
nfnB	KPN_00553	1618.66	817.885	969.497	141.727	157.599	161.51	263.75	315.127	309.656	47.2952	55.6682	49.3329	33.24	38.648	33.7088
nfo	KPN_02597	34.0559	19.9987	17.3181	11.0685	13.1089	9.90301	0.1	0.1	0.1	14.9397	12.6673	13.4454	0.1	0.1	0.1
nfsA	KPN_00882	100.539	42.1724	51.397	58.8267	66.685	68.9907	0.1	113.534	106.309	0.1	0.1	0.1	0.1	0.1	0.1
nfuA	KPN_03784	793.928	581.32	483.773	237.603	187.286	242.788	262.945	262.456	238.853	236.031	186.551	221.655	353.398	333.876	353.147
nhaP2	KPN_02307	0.1	3.56629	0.1	5.52473	2.23843	2.20678	2.68967	4.73392	4.85603	4.65052	5.21389	5.63072	6.74232	0.1	7.97704
nhaR	KPN_00017	6.47232	0.1	5.09632	22.5781	41.4846	49.2699	17.0371	11.3622	17.4904	4.71827	15.8463	13.1998	9.54363	24.0229	7.80267
nhoA	KPN_01884	11.5529	8.0245	6.84009	0.1	0.1	0.1	0.1	0.1	0.1	0.1	0.1	0.1	0.1	0.1	0.1
nikA	KPN_03850	0.1	0.1	0.1	9.26756	7.06152	15.8224	17.0911	22.6357	23.124	27.8571	19.3547	20.1051	30.579	30.9998	31.4198
nikR	KPN_03855	1.56003	0.1	34.6172	0.1	0.1	0.1	0.1	41.5348	29.1617	80.6925	73.8772	69.6701	68.5219	83.6921	97.5581
nlpA	KPN_04030	17.3399	26.473	27.1864	0.1	0.1	0.1	7.23797	7.51925	11.6981	7.53676	6.3373	8.94894	13.4846	16.3118	14.4093
nlpB	KPN_02811	185.83	248.421	163.069	182.101	218.958	204.231	246.702	272.835	267.596	270.353	292.563	306.413	342.897	373.738	320.37
nlpC	KPN_02165	0.1	0.1	0.1	0.1	0.1	0.1	10.2816	7.21707	11.0116	0.1	0.1	0.1	4.91338	6.05509	0.1
nlpD	KPN_03104	300.754	404.158	255.535	246.258	259.274	267.479	430.534	640.383	605.059	268.518	244.926	221.935	439.74	334.513	375.138
nlpI	KPN_03571	7.81225	26.318	7.24442	24.2877	27.1899	28.5307	0.1	0.1	0.1	10.7261	4.8118	8.35243	17.3437	22.2675	18.6173
nqrA	KPN_00239	40.7153	32.076	60.0269	39.4306	28.6628	30.9418	47.3077	27.5139	23.8891	101.459	46.3705	43.3702	55.6838	39.7283	37.391
nqrB	KPN_00240	7.46398	0.1	14.8759	0.1	0.1	0.1	0.1	0.1	0.1	0.1	0.1	0.1	0.1	0.1	0.1
nqrF	KPN_00244	77.0077	95.4398	70.7162	81.6748	71.4042	82.2566	55.7828	68.0717	83.5064	100.055	97.041	94.1841	85.7507	109.166	89.4867
nrdA	KPN_02642	394.739	432.341	422.114	284.778	270.152	268.259	221.394	192.717	259.394	248.266	312.55	318.416	313.756	308.281	270.006
nrdB	KPN_02643	234.545	189.172	229.479	188.965	193.596	196.948	39.8366	105.953	122.969	230.219	214.35	169.769	184.703	211.198	188.791
nrdD	KPN_04646	72.004	25.1027	16.6055	120.629	114.876	128.547	92.6376	100.553	135.816	455.17	458.145	435.251	151.864	164.73	154.996
nrdR	KPN_00365	77.8718	119.334	75.7416	113.002	115.818	137.979	26.1026	15.0751	37.4931	96.8163	94.0462	79.4225	22.1738	47.1853	23.2927
nsrR	KPN_04577	4.52229	1129.08	5.0951	0.1	15.024	14.5477	4.58325	6.93116	9.60973	14.2708	5.30835	14.3229	9.41981	7.05509	7.94259
nudC	KPN_04378	4.21939	8.22425	2.44689	11.2588	10.3995	9.53604	17.0524	21.3606	15.5101	26.4605	25.2311	26.4814	17.4185	23.6686	16.2666
nudI	KPN_02657	62.1696	39.9164	45.6088	0.1	0.1	0.1	0.1	0.1	0.1	0.1	0.1	0.1	0.1	0.1	0.1
nudK	KPN_02801	27.4781	22.0637	27.1864	26.1664	35.4973	25.9015	119.599	37.994	31.496	18.3452	27.891	10.7395	32.2017	31.3766	33.55
nudL	KPN_02329	0.1	0.1	0.1	16.6481	11.4794	14.1467	0.1	0.1	0.1	3.12668	15.591	11.9952	0.1	0.1	0.1
nuoA	KPN_02678	566.042	388.443	460.377	280.249	369.477	305.756	213.925	353.895	291.318	313.108	334.791	332.863	470.462	490.524	491.176
nuoB	KPN_02677	394.272	437.16	324.555	142.307	186.931	172.647	380.042	394.845	328.759	297.943	258.988	281.197	304.755	309.14	335.53
nuoCD	KPN_02676	444.624	507.11	508.974	399.883	439.926	426.55	313.649	399.412	379.599	406.226	416.196	411.608	502.663	443.543	460.406
nuoE	KPN_02675	137.095	211.501	181.231	97.9558	230.286	266.479	228.829	262.347	230.983	168.214	217.383	170.078	327.181	264.622	263.166
nuoF	KPN_02674	425.854	443.621	423.942	343.523	340.47	340.031	357.021	357.31	327.722	340.43	307.806	340.655	417.821	423.931	450.759
nuoG	KPN_02673	476.642	488.811	451.823	420.537	426.55	380.469	350.607	340.69	316.837	357.943	346.018	364.346	222.562	302.436	289.534
nuoH	KPN_02672	266.515	302.52	243.149	267.291	155.302	147.362	73.8029	31.8603	37.6353	99.8199	111.098	86.0434	49.2099	66.9553	60.236
nuoI	KPN_02671	201.338	249.727	263.261	115.587	111.546	159.187	169.763	228.227	210.784	180.613	155.77	191.354	174.506	178.146	164.547
nuoK	KPN_02669	147.335	337.586	73.0632	122.728	271.88	311.319	97.2801	81.5613	74.2944	140.802	180.798	192.1	133.418	163.755	173.113
nuoL	KPN_02668	42.2505	36.7315	24.3763	12.675	15.5416	3.99518	36.9118	34.4363	62.035	52.5003	60.8441	58.9353	32.1007	59.7919	39.8388
nuoN	KPN_02666	159.028	163.553	116.286	155.769	224.895	195.891	126.911	148.319	134.34	163.731	151.956	146.956	205.764	182.146	201.525
nupC	KPN_02744	115.218	158.321	152.76	310.05	268.104	276.743	91.3273	191.139	149.84	229.972	237.348	222.569	179.201	186.586	176.022
nusA	KPN_03577	952.377	937.041	756.978	1344.84	1301.59	1324.79	758.787	856.333	826.723	895.885	930.694	864.524	890.722	903.707	907.66
nusB	KPN_00368	258.435	397.733	263.066	464.469	475.865	465.887	290.304	382.636	413.196	353.173	390.779	366.936	277.27	308.696	333.013
nusG	KPN_04359	389.195	549.366	327.431	523.504	359.783	391.894	602.535	475.777	516.987	571.647	583.731	587.005	611.859	606.479	554.273
obg	KPN_03593	62.5023	47.2222	131.755	63.5972	60.4272	59.2344	88.8933	88.6754	108.811	103.993	94.8813	105.43	82.4292	85.3098	76.2021
ompA	KPN_00986	8926.18	6465.21	2802.47	5683.07	7944.87	7665.21	9170.52	7837.69	11160.2	7332.52	11054.2	11189.3	10013.1	12548.1	13047
ompC	KPN_02636	3993.97	3253.03	3502.18	921.129	931.779	966.59	842.606	1622.22	1529.46	2645.56	2359.31	2754.38	2601.68	2307.44	2435.15
ompF	KPN_00956	0.1	0.1	0.1	49.5179	55.3755	51.8051	60.5479	94.1363	75.0803	0.1	0.1	0.1	0.1	0.1	0.1
ompR	KPN_03775	397.167	430.909	465.787	399	394.857	371.425	136.329	109.469	159.02	206.08	221.054	183.436	138.92	195.157	152.8
ompX	KPN_00843	625.455	676.833	442.318	1237.65	894.45	911.626	1094.31	1166.44	1244.28	1051.3	864.659	992.224	714.166	663.708	561.913
oppA	KPN_02197	595.597	584.743	618.718	658.493	620.222	561.97	387.967	446.399	523.333	276.199	202.643	209.55	221.679	253.805	210.213
oppB	KPN_02196	0.1	12.6018	25.7826	35.7654	53.3277	33.2228	17.8886	4.99572	15.8902	0.1	6.37208	6.068	0.1	0.1	0.1
oppC	KPN_02195	6.25412	5.57608	12.6022	0.1	24.1408	29.7212	0.1	0.1	0.1	0.1	0.1	0.1	0.1	0.1	0.1
oppD	KPN_02194	11.6436	72.0556	33.328	77.6929	72.9447	79.8495	39.7703	24.444	34.5665	22.7436	30.422	31.4762	15.9327	19.173	12.5994
oppF	KPN_02193	60.7566	100.029	84.5032	55.1413	46.867	56.0249	73.8323	57.1532	55.7048	20.7049	20.6029	16.9984	20.8435	27.0483	23.2525
orn	KPN_04559	40.7818	41.8616	42.7134	44.9745	48.4019	42.593	36.6934	32.6123	43.001	54.5622	51.4562	41.4584	21.4994	34.6785	31.8992
osmE	KPN_01229	8512.67	5607.86	5110.45	6663.16	7327.16	7439.71	3791.83	4860.14	4056.25	5973.05	5538.48	5821.65	4308.66	3711.61	4204.09
osmY	KPN_04832	580.344	531.73	566.758	1535.99	2145.06	1940.46	545.805	810.261	592.281	1629.75	1552.85	1699.94	1085.62	855.148	1017.77
otsA	KPN_02392	74.6484	47.561	60.4851	119.363	123.663	134.598	95.744	135.459	146.381	136.986	125.535	132.877	113.417	115.88	76.28
otsB	KPN_02393	10.938	6.83329	12.4251	56.1078	35.5349	31.1118	12.2975	7.55923	10.8956	54.2344	54.1483	52.3288	33.8388	34.0691	38.7422
oxyR	KPN_04250	126.612	278.357	190.624	272.073	266.545	257.295	132.8	136.469	180.876	221.404	213.781	208.304	151.568	178.057	155.949
paaA	KPN_01469	0.1	0.1	0.1	21.0628	25.5047	25.8895	0.1	0.1	0.1	0.1	0.1	0.1	0.1	0.1	0.1
paaJ	KPN_01478	2.70555	0.1	1.62419	52.7478	42.9162	43.8755	11.4211	9.93533	13.6934	11.9238	9.5053	22.4733	5.82151	8.00688	5.89986
paaK	KPN_01479	3.9998	0.1	13.4467	147.404	136.224	132.267	9.7653	21.9758	31.8056	31.0369	28.55	42.3441	5.5912	8.66422	5.39143
paaX	KPN_01480	3.95102	6.32796	0.1	8.2418	6.62041	7.73284	0.1	0.1	0.1	8.05482	7.775	8.09228	7.89175	6.89775	7.99981
paaY	KPN_01481	15.9931	10.3046	0.1	130.207	184.509	151.93	117.788	213.477	176.588	153.69	121.334	135.033	54.5048	55.659	58.1897
pabB	KPN_02328	1.52827	0.1	4.79728	4.47474	5.34217	9.16468	0.1	0.1	0.1	10.3753	8.77046	8.65057	12.3196	13.0329	12.4789
pal	KPN_00745	859.088	593.438	871.328	3479.26	3437.58	3437.33	2518.2	2233.35	2297.69	3181.23	3023.53	2847.79	2775.23	2975.33	2818.61
panB	KPN_00141	32.4031	73.1697	42.2479	53.3333	61.5675	8.79552	0.1	0.1	0.1	29.9289	39.913	37.0251	21.5889	16.4916	21.9732
panC	KPN_00140	286.072	475.365	254.292	503.304	404.814	412.424	109.254	178.645	144.6	122.829	124.17	125.784	122.989	120.902	133.103
parC	KPN_03437	65.5529	60.4195	81.581	111.898	98.797	102.86	76.4922	69.1964	63.6122	83.1849	83.8941	79.1273	73.9437	75.7364	68.9186
parE	KPN_03444	41.7808	35.2124	33.7569	71.9572	84.0758	75.3976	100.98	137.553	117.034	65.8357	63.6864	67.4535	61.8028	76.5979	74.5662
patA	KPN_03501	51.0302	65.7905	60.5582	1.34888	1.48304	0.1	0.1	0.1	0.1	0.1	0.1	0.1	0.1	0.1	0.1
pckA	KPN_03773	1982.75	1981.75	2365.06	706.551	778.781	768.422	1075.22	1163.05	1004.39	752.649	767.517	811.842	891.863	846.948	881.175
pckA	KPN_02285	354.826	539.972	458.037	554.87	520.897	525.634	217.311	166.476	175.396	31.5946	39.2882	33.8138	7.75779	8.73818	9.88704
pcm	KPN_03105	9.43476	11.1518	5.31712	5.75701	19.369	17.526	4.95062	7.35326	0.1	0.1	7.80162	0.1	0.1	0.1	0.1
pcnB	KPN_00143	24.5623	56.2776	21.3852	106.66	124.088	118.135	60.3124	76.2156	86.5111	60.2026	80.8607	74.0163	81.2332	75.3846	78.2844
pcp	KPN_00725	0.1	0.1	0.1	0.1	0.1	0.1	0.1	0.1	0.1	16.1113	7.11808	5.51843	0.1	0.1	0.1
pdhR	KPN_00117	28.8331	105.756	123.381	4.8014	0.1	0.1	0.1	0.1	0.1	5.14925	0.1	6.106	0.1	0.1	0.1
pduA	KPN_03203	369.928	405.276	484.895	0.1	0.1	0.1	47.1442	19.9919	29.0462	2.37445	0.1	0.1	0.1	4.73155	5.27518
pduC	KPN_03205	481.741	463.038	452.188	3.10227	4.52607	2.57695	0.1	0.1	0.1	0.1	0.1	0.1	6.05774	5.04845	6.02121
pduD	KPN_03206	234.324	274.334	322.678	5.09878	5.14603	0.1	0.1	0.1	0.1	0.1	0.1	0.1	4.53982	6.13376	4.56392
pduE	KPN_03207	186.146	133.621	143.76	8.08055	8.69163	10.5881	0.1	0.1	0.1	0.1	0.1	0.1	10.9267	12.508	13.8955
pduG	KPN_03208	9.92864	11.3743	16.0479	0.1	0.1	0.1	0.1	0.1	0.1	0.1	0.1	0.1	0.1	0.1	0.1
pduJ	KPN_03210	237.573	336.37	366.62	5.31428	5.05435	4.99062	44.4775	17.9065	17.1317	6.19857	8.39413	2.20115	7.85963	22.3193	10.2795
pdxA	KPN_00049	28.9572	35.7537	91.3686	158.646	136.38	118.017	55.9251	41.5531	54.2505	82.5	92.3395	72.7386	60.1801	64.8168	61.3446
pdxB	KPN_02710	85.2304	80.7723	82.0733	83.715	78.3966	90.4022	107.07	103.71	84.0838	111.399	109.052	108.423	100.131	109.024	93.9448
pdxH	KPN_01976	93.4661	93.767	67.3725	160.274	153.622	124.543	230.419	182.351	164.382	216.833	221.118	196.136	134.263	147.373	140.597
pdxJ	KPN_02889	126.422	164.943	230.981	159.088	126.571	140.13	88.8491	79.7184	74.2677	108.07	94.6988	97.3615	67.8373	80.573	76.9781
pdxK	KPN_02766	0.1	0.1	0.1	0.1	0.1	0.1	0.1	0.1	0.1	43.1909	39.3569	41.1656	42.5119	43.3765	41.6544
pdxY	KPN_01974	0.1	0.1	0.1	14.0894	14.1446	13.5931	15.0668	14.6476	16.6232	22.8138	20.4736	20.6017	10.6119	12.0551	10.7484
pepA	KPN_04665	192.891	271.135	184.689	180.032	99.6292	192.27	81.0463	67.5086	82.0147	62.1423	70.2813	63.8235	279.505	366.702	364.862
pepB	KPN_02855	306.972	325.813	249.856	285.51	290.573	267.679	271.926	209.561	123.3	235.936	258.515	270.743	294.317	275.799	243.509
pepD	KPN_00249	763.725	854.938	553.915	1303.71	1394.32	1415.19	1715.59	1910.78	1700.33	1702.42	1531.06	1420.07	1786.39	1753.76	1705.69
pepN	KPN_00968	330.106	350.971	286.56	215.422	268.837	221.919	201.445	252.056	213.334	227.563	222.857	248.117	248.682	254.018	267.531
pepP	KPN_03344	44.7044	31.5176	21.425	65.5125	33.7427	28.6928	101.486	77.4623	121.119	88.3581	78.6967	77.443	75.4946	52.7421	76.1631
pepQ	KPN_04341	518.901	384.357	510.022	423.716	440.171	433.273	394.455	371.064	366.928	387.172	404.432	417.585	260.789	311.3	300.476
pepT	KPN_01133	144.959	152.671	126.758	91.3773	84.8254	93.6937	50.4484	57.3606	64.8365	76.9208	77.355	80.4631	12.6141	64.3847	55.4573
pfkA	KPN_04223	627.788	523.628	707.26	1142.12	1144.89	1251.9	1537.55	2134.63	1944.19	1401.88	1572.37	1642.66	1837.9	1759.08	1886.09
pfkB	KPN_02183	535.796	460.768	525.424	633.688	760.99	729.605	290.927	502.641	439.602	469.699	442.409	506.76	403.943	444.735	374.179
pflA	KPN_00930	95.5877	88.9058	70.6456	92.4308	108.136	123.193	84.2116	116.386	116.211	68.2327	65.2557	64.6657	95.0264	96.0909	96.6443
pflB	KPN_00931	2125.51	2550.99	2487.11	8274.98	8709.11	8626.64	9405.1	8809.95	8637.74	10729	10161.1	10528.7	10957.6	11732.3	11275.4
pgi	KPN_04413	935.482	953.804	875.106	1225.8	1410.74	1370.15	1074.92	1706.77	1529.41	1246.47	1226.65	1229.89	1572.26	1360.46	1351.38
pgk	KPN_03355	4689.94	4802.2	5210.37	6174	4844.51	5019.63	4963.38	5764.44	5148.91	5698.13	6074.1	5543.12	5839.26	5977.53	6008.92
pgl	KPN_00781	221.841	326.707	236.099	321.796	348.755	338.531	346.902	238.247	336.185	282.534	299.583	268.033	155.219	196.284	149.336
pgm	KPN_00711	465.494	542.486	582.868	848.518	926.895	940.819	884.025	603.383	670.339	823.9	867.064	746.358	775.061	776.561	781.286
pgsA	KPN_02410	22.878	24.7915	31.5294	70.3839	71.1412	69.4949	86.0469	84.468	96.3218	94.1233	103.301	91.7835	75.6847	80.199	75.1445
pheA	KPN_02920	18.5325	13.0841	31.5025	5.32765	9.296	4.91919	11.1997	16.6632	10.7859	7.69208	2.73178	6.48133	4.45192	9.61352	5.00194
pheS	KPN_02176	521.061	336.143	307.324	404.93	460.836	467.528	421.524	481.177	439.859	485.989	532.037	521.788	433.782	458.502	431.015
pheT	KPN_02175	178.342	261.091	242.757	334.88	346.181	329.127	380.508	272.971	329.748	349.064	385.798	337.074	236.647	281.799	256.88
phnA	KPN_04502	7.73965	10.9643	0.1	56.5935	53.9965	60.2408	0.1	0.1	0.1	18.7997	20.7974	21.6795	33.3051	36.9915	41.1331
phoB	KPN_00340	28.7735	25.8689	16.0096	33.2205	35.4447	33.675	25.5574	13.3054	20.3844	24.004	28.8162	25.92	11.4871	15.7545	20.2702
phoC	KPN_01206	1462.07	1458.96	2518.3	2096.31	1677.5	1739.91	849.82	2135.38	911.892	1872.19	1907.09	1675.47	746.621	1184.01	889.384
phoH	KPN_01048	0.1	0.1	0.1	6.09338	5.82404	5.06746	0.1	0.1	0.1	0.1	0.1	0.1	0.1	0.1	0.1
phoP	KPN_01136	268.827	324.989	419.53	185.697	219.259	378.408	251.01	260.098	331.341	299.484	285.093	290.151	170.018	263.428	232.501
phoR	KPN_00341	0.1	0.1	0.1	0.1	0.1	0.1	0.1	0.1	0.1	0.1	0.1	0.1	2.56305	3.55067	4.38865
phoU	KPN_04129	74.7262	45.8079	52.8446	22.9377	31.755	27.8624	37.9134	41.2793	38.2454	16.3161	13.8635	15.3969	47.2575	53.562	52.593
phrB	KPN_00719	11.9085	0.1	13.5847	6.45018	8.57065	5.31937	0.1	0.1	0.1	5.42271	7.21319	6.37993	126.919	120.293	131.92
pitA	KPN_03858	75.9404	43.1468	61.5672	0.1	0.1	0.1	80.6586	130.784	116.708	146.447	145.897	157.826	160.151	233.054	191.036
pldB	KPN_04321	7.71373	12.3371	9.84022	7.83364	12.3109	8.19405	0.1	0.1	0.1	10.9386	21.2944	13.8275	2.36955	16.1894	16.2339
plsB	KPN_04429	22.3626	60.5941	53.7318	30.5836	38.2627	37.6267	26.2293	40.6919	39.1211	46.0405	47.2142	44.9286	29.2212	32.9361	32.3216
plsC	KPN_03436	0.1	0.1	0.1	4.43008	13.8781	13.0638	5.91297	13.8237	14.521	49.9858	30.9845	50.2089	39.8686	65.7199	60.227
plsY	KPN_03463	41.9312	0.1	37.7904	22.4582	44.8963	31.6101	13.2035	33.8177	25.7363	21.7244	27.2512	25.5981	41.2644	31.7228	37.5797
pmbA	KPN_04631	126.452	107.781	83.2797	192.018	168.918	176.22	61.6325	86.7648	87.2596	153.739	139.285	138.113	152.253	157.381	154.157
pncA	KPN_01202	10.9765	37.3287	25.283	0.1	0.1	0.1	0.1	0.1	0.1	0.1	0.1	0.1	0.1	0.1	0.1
pncB	KPN_00967	0.1	0.1	0.975151	0.1	0.1	0.1	0.1	0.1	0.1	0.1	0.1	0.1	0.1	0.1	0.1
pnp	KPN_03572	1503.68	1546.37	1355.3	1901.25	2144.31	1922.92	2234.21	2033.14	1872.06	1734.17	2000.78	2156.72	1911.68	1891.49	1777.96
pntA	KPN_01526	173.049	165.526	195.418	163.239	131.067	118.327	153.701	146.178	154.069	182.415	173.469	178.904	159.044	191.988	184.974
pntB	KPN_01527	1768	173.111	1109.44	177.698	311.276	292.33	4149.19	489.334	5406.87	5309.95	4506.95	4969.83	6664.99	5758.14	6562
pocR	KPN_03201	10.5673	26.4329	11.9854	0.1	0.1	0.1	0.1	0.1	0.1	0.1	0.1	0.1	0.1	0.1	0.1
polA	KPN_04172	91.6081	81.6349	115.474	109.652	110.727	97.6335	55.6209	45.7084	52.8818	57.5071	56.1126	50.2936	41.5269	49.997	46.1006
potA	KPN_01132	7.63941	0.1	3.79366	9.21116	0.1	16.9043	2.24098	25.6615	6.07892	15.1327	14.5423	15.469	2.70627	16.4099	2.84348
potD	KPN_01129	52.2055	47.1908	65.2936	85.6492	80.8915	59.4525	34.329	28.0857	27.5017	65.6106	70.6592	54.3664	43.2726	30.9915	32.3036
potF	KPN_00885	14.7015	35.2752	22.9158	30.8271	43.3238	41.7246	16.7589	14.7512	25.1519	26.3284	24.9005	24.2091	13.5992	12.7866	10.9671
poxB	KPN_00904	622.257	670.093	670.703	661.648	554.825	528.795	461.156	358.78	309.608	347.89	348.594	330.709	298.213	278.641	276.199
ppa	KPN_04621	1168.16	818.689	971.446	418.001	546.653	562.931	546.443	741.491	707.978	1698.41	1747.2	1746.06	813.642	959.829	858.944
ppc	KPN_04245	72.3886	77.9087	80.265	197.456	188.054	197.956	271.941	192.819	202.845	186.17	183.78	164.263	183.46	197.265	185.382
ppiA	KPN_03749	418.858	489.928	339.47	435.4	436.564	415.505	314.37	321.347	276.781	632.209	615.654	655.853	457.404	549.111	530.425
ppiB	KPN_00481	1034.73	805.418	747.375	1346.86	1690.31	1659.5	1475.71	1574.59	1647.67	754.018	729.627	843.18	1708.42	1541.02	1677.26
ppiC	KPN_04275	0.1	0.1	0.1	11.3101	17.6529	11.5746	63.1243	42.4962	46.1159	24.3467	36.9311	23.0604	0.1	0.1	0.1
ppiC	KPN_04274	767.959	608.106	659.272	114.343	131.66	122.587	486.808	433.804	436.822	123.617	135.655	107.937	361.436	227.514	256.092
ppiD	KPN_00403	255.579	239.9	244.324	233.73	296.885	320.203	297.597	489.639	389.051	424.718	398.142	519.682	407.873	431.133	689.306
ppk	KPN_02826	74.2639	72.5026	90.4425	81.3228	72.9165	70.1352	43.0416	42.3539	40.6342	53.2145	59.7685	60.7163	62.7706	66.2323	57.1231
ppnP	KPN_00335	1397.95	670.198	719.372	84.501	127.852	165.91	150.516	195.19	217.874	239.257	257.528	260.386	325.005	302.242	327.83
ppsA	KPN_02160	1649.08	1496.26	1331.29	1519.84	1574.83	1595.23	890.258	912.772	1059.88	1092.52	1162.25	1064.07	855.774	969.164	931.029
pptA	KPN_01895	92.5544	361.378	319.169	0.1	0.1	0.1	71.3884	0.1	42.6535	125.346	158.703	116.077	14.5859	0.1	33.7777
ppx	KPN_02827	83.9341	85.8081	65.5324	74.6181	67.7408	73.8369	35.5333	54.0068	65.5102	84.8115	85.9378	90.1404	83.2954	85.1214	79.0034
pqiB	KPN_00980	76.1435	66.5938	109.559	62.9928	55.2289	61.4153	33.5232	47.2958	49.713	49.6727	40.8468	39.1692	61.7521	62.7781	63.6515
pqqC	KPN_01811	7.67225	2.49445	6.15355	0.1	0.1	0.1	0.1	0.1	0.1	0.1	0.1	0.1	0.1	0.1	0.1
prc	KPN_02346	82.9576	80.252	107.814	137.677	110.565	121.444	123.751	96.2841	119.135	116.492	117.884	118.904	110.611	113.202	121.293
prfA	KPN_02234	28.8111	43.1293	20.2466	62.7922	64.4607	58.7161	39.8852	45.3242	61.0512	41.1167	38.7623	44.3575	47.5237	66.7587	27.9746
prfB	KPN_03319	66.6936	64.5717	15.0499	147.215	112.994	118.073	96.4703	152.167	137.019	150.141	150.021	145.114	190.775	154.268	153.528
prfC	KPN_04831	143.922	122.679	148.588	208.004	198.631	192.598	156.493	202.711	160.576	228.96	222.9	216.033	190.742	189.708	211.133
priB	KPN_04595	0.1	0.1	0.1	14.9802	9.03599	8.77731	0.1	0.1	0.1	8.25783	10.1642	10.988	0.1	0.1	0.1
prkB	KPN_03741	152.883	152.894	168.682	81.4906	63.4443	65.4591	80.7567	76.7102	53.4202	59.3172	53.1371	54.923	54.6316	58.4097	60.1701
prlA	KPN_03699	214.897	187.691	142.22	343.346	318.358	343.113	310.587	332.858	293.558	291.462	295.268	296.467	302.16	252.877	276.01
prlC	KPN_03863	164.416	250.101	172.306	176.083	186.718	188.768	113.735	140.859	148.418	204.603	176.442	197.293	208.19	264.378	199.997
prmA	KPN_03668	87.5118	200.811	121.838	189.368	176.495	171.694	58.0206	57.7468	101.759	144.611	141.514	118.63	32.0859	82.199	58.0249
proA	KPN_00280	101.559	135.967	87.574	126.788	140.026	140.094	351.171	260.254	285.223	121.315	125.539	169.616	454.827	109.207	101.911
proB	KPN_00281	98.0376	131.04	79.4583	88.0817	82.169	77.2464	80.904	104.137	101.54	88.1429	99.1276	97.4123	91.5865	88.1464	81.2445
proC	KPN_00329	455.253	506.062	450.555	274.546	411.69	347.715	624.962	336.971	285.287	494.183	437.02	376.567	260.455	263.06	258.04
proP	KPN_04503	413.669	417.778	235.087	210.54	293.842	273.862	105.171	151.618	126.428	107.424	110.518	110.204	170.124	156.099	168.96
proQ	KPN_02347	256.335	332.41	267.769	195.059	175.702	176.2	476.487	843.46	784.593	464.587	441.185	446.334	431.5	432.38	351.649
proS	KPN_00208	351.244	429.477	349.779	394.281	407.783	400.498	339.344	285.234	310.961	509.275	505.438	473.631	458.672	475.233	390.778
proX	KPN_03010	0.1	0.1	0.1	59.6796	57.2973	52.6034	0.1	0.1	0.1	53.4933	54.5218	57.3405	18.3355	25.9436	23.1758
proY	KPN_00797	24.8134	13.2405	15.2955	6.56828	9.0482	8.11121	8.71658	12.4978	8.796	0.1	0.1	0.1	10.1999	9.23873	8.42495
prsA	KPN_02238	698.824	776.886	713.986	447.966	383.811	338.731	364.117	153.976	164.73	343.658	367.014	346.463	170.652	229.68	198.951
psd	KPN_04557	118.411	121.286	89.0704	28.2393	20.6465	15.666	5.45707	6.54909	6.48044	70.395	31.0489	84.0325	37.8973	70.2102	11.0972
pspA	KPN_01297	143.719	179.055	142.853	47.233	53.014	58.2479	54.2958	68.3359	65.0397	92.0026	77.5052	83.3017	66.0202	65.3459	73.4068
pspB	KPN_01298	5.94474	11.0935	15.838	17.9477	13.4347	24.3048	17.2982	0.1	0.1	23.1978	23.4987	7.31427	0.1	0.1	0.1
pspF	KPN_01296	4.13418	0.1	14.1947	0.1	3.65024	3.8179	0.1	0.1	0.1	0.1	0.1	0.1	0.1	0.1	0.1
pssA	KPN_02908	45.763	50.6656	35.2753	65.9717	74.1208	70.0512	47.7852	53.7249	51.4971	62.6217	64.06	62.3958	50.5283	55.3127	56.0415
pstA	KPN_04131	0.1	0.1	0.1	0.1	0.1	0.1	0.1	0.1	0.1	0.1	0.1	0.1	13.6444	7.80356	9.12603
pstB	KPN_04130	4.78284	10.4768	8.39841	20.8117	13.1191	9.54365	0.1	0.1	0.1	0.1	0.1	0.1	0.1	0.1	0.1
pstS	KPN_04133	107.453	186.12	66.7242	169.459	163.297	175.614	84.717	91.7717	99.8451	75.4654	65.9684	70.8753	83.5574	79.0439	77.4874
pta	KPN_02688	992.345	1139.38	858.582	1947.18	2096.59	2049.51	2316.21	2606.81	2556.36	2667.08	2626.16	2552.8	2450.06	2437.41	2551.75
pth	KPN_02242	17.8623	21.44	15.4598	23.966	25.7151	23.9507	28.1697	32.8922	27.4535	35.4885	40.3509	27.2873	22.6171	47.4928	29.2312
ptr	KPN_03230	5.01876	4.07371	8.35795	16.6494	16.2563	11.7248	11.8289	12.2911	13.5533	16.9102	15.5305	15.7533	14.659	15.9913	13.5524
ptrB	KPN_02361	14.998	3.45122	13.1679	7.57789	8.04105	7.76886	26.057	27.5119	23.3025	143.15	164.832	180.954	31.9355	36.7921	37.6247
ptsG	KPN_01099	365.905	494.852	435.567	931.31	777.86	898.6	1598.45	1618.08	1758.34	1517.14	1483.04	1433.28	1641.44	1605.2	1490.94
ptsH	KPN_02762	662.572	821.343	1151.43	3597.1	2812.92	3114.59	2256.05	2252.52	1975.3	2013.47	2728.34	2005.58	957.194	1608.47	1271.17
ptsI	KPN_02763	1194.44	1286.58	879.81	2040.67	1898.2	1983.16	1493.68	1681.43	1773.9	1817.92	1570.18	1542.3	1960.03	1776.56	1896.78
ptsN	KPN_03614	233.646	184.586	192.442	110.537	90.7695	77.9327	123.589	133.928	133.998	113.055	130.149	122.677	66.6541	77.4539	117.755
ptsO	KPN_03616	21.6362	56.8434	61.421	69.3657	43.1341	0.1	0.1	0.1	20.763	32.096	50.8014	40.1541	0.1	14.8905	5.69553
ptsP	KPN_03238	99.2129	6.38698	84.5178	20.7537	19.9608	23.0803	10.8876	10.9977	9.88988	9.15281	7.43667	9.48545	47.8238	47.0884	43.8116
pudB	KPN_03204	47.0117	68.5285	80.4185	0.1	0.1	0.1	0.1	0.1	0.1	0.1	0.1	0.1	0.1	0.1	0.1
pul	KPN_00163	0.1	0.542417	0.1	0.1	0.1	0.1	0.1	0.1	0.1	0.1	0.1	0.1	0.1	0.1	0.1
purA	KPN_04576	335.546	408.244	425.453	566.932	461.869	493.28	929.468	1065.22	1158.1	767.471	757.213	751.731	777.258	677.503	742.906
purB	KPN_01139	555.24	201.646	179.542	240.795	211.387	237.106	186.62	151.273	220.6	295.644	265.106	324.708	336.52	323.212	325.583
purC	KPN_02810	149.738	195.755	233.669	209.997	215.915	219.458	108.587	104.442	124.589	223.515	250.551	237.667	217.753	200.714	173.08
purD	KPN_04387	28.5251	17.8381	13.5067	0.1	0.1	0.1	18.0392	13.4768	15.6379	36.0707	41.903	34.9803	17.5381	33.2353	31.5726
purE	KPN_00478	77.6385	41.5927	49.8664	176.234	137.141	156.336	0.1	0.1	0.1	140.501	155.91	140.906	104.526	128.587	124.475
purF	KPN_02702	41.4732	86.0491	67.3213	161.245	183.435	100.769	70.7407	82.2118	100.599	136.952	59.9124	98.6296	54.3865	119.121	82.1433
purH	KPN_04388	198.508	55.4325	111.402	136.554	145.722	142.525	95.1159	78.3634	94.1137	142.972	143.781	133.065	114.005	122.085	129.526
purK	KPN_00477	18.8069	39.0783	37.4565	28.8046	35.8468	30.8717	25.7248	40.7854	39.7825	44.8444	40.7867	42.2473	65.6061	45.1161	42.5113
purL	KPN_02882	34.0814	35.1146	26.1749	102.666	90.251	92.5432	45.0895	50.6422	50.3134	84.6818	68.3879	77.2373	62.8551	68.8445	69.7545
purM	KPN_02824	41.8033	42.3436	20.697	89.5554	107.32	113.867	41.35	40.4751	40.6144	145.909	155.221	167.015	110.091	121.725	122.545
purN	KPN_02825	0.1	0.1	0.1	0.1	0.1	0.1	6.83311	3.76871	6.53551	0.1	0.1	0.1	0.1	0.1	0.1
purR	KPN_01996	17.8666	17.3977	31.8194	78.9294	95.4116	102.544	45.7186	40.658	43.8041	71.728	53.0706	70.8801	41.8793	67.526	53.9353
purT	KPN_02364	1.87956	24.5184	3.64378	13.5822	18.0188	22.1459	0.1	0.1	0.1	6.3084	10.8696	10.9173	11.665	12.165	109.689
purU	KPN_02206	83.852	85.7069	103.079	8.34526	8.47728	60.753	52.642	65.745	73.8293	63.7224	69.487	64.6681	25.8355	62.5426	46.52
putA	KPN_01041	427.357	573.428	591.983	208.168	193.897	198.346	161.17	150.27	131.667	133.325	154.573	142.247	137.796	154.201	137.202
putP	KPN_01042	36.7309	24.509	7.16399	27.987	28.2645	25.7735	19.5174	18.9533	19.7391	27.2212	27.8073	23.8979	33.9914	28.8918	5.6476
pxpA	KPN_00724	0.1	0.1	0.1	0.1	0.1	0.1	18.4799	30.2545	24.1885	23.1494	26.6458	20.6341	19.7452	22.3594	18.691
pykA	KPN_02369	851.051	1017.85	923.02	1241.65	1113.52	1058.63	990.762	818.12	1001.02	1149.51	1161.47	891.168	933.065	1140.55	921.921
pykF	KPN_02133	630.338	682.142	693.977	2773.47	2743.04	2579.35	2339.47	2285.38	2456.22	1251.26	1369.13	1223.67	632.058	888.777	644.874
pyrB	KPN_04657	207.612	147.146	295.041	129.173	121.459	110.143	75.2113	87.8963	89.2591	68.0493	76.7625	63.8792	102.684	123.185	111.646
pyrC	KPN_01074	52.1796	83.629	64.1969	18.2921	13.2671	16.8975	0.1	0.1	1.58651	0.1	0.1	0.1	4.72026	4.47228	5.26889
pyrD	KPN_00974	26.7029	74.4478	174.894	149.436	144.873	161.23	104.082	65.1671	106.822	133.134	129.393	120.041	63.1847	111.312	95.5417
pyrE	KPN_03983	333.667	222.327	177.09	289.484	249.111	286.908	459.208	382.697	441.885	450.327	338.054	521.134	323.754	350.691	346.735
pyrF	KPN_01277	24.943	34.5604	53.6538	52.9977	46.2696	44.1336	48.1449	69.1083	75.5508	48.731	49.9814	54.3229	78.8499	57.7227	71.6271
pyrG	KPN_03124	363.624	779.156	474.488	1144.82	743.706	1121.7	1067.91	626.988	900.13	882.53	907.552	772.808	445.319	550.302	344.758
pyrH	KPN_00184	262.695	338.79	301.597	241.805	119.652	133.748	74.593	7.08021	62.3183	281.237	263.754	235.177	174.797	234.215	179.656
pyrI	KPN_04656	317.2	324.741	222.533	276.199	275.769	280.765	240.459	291.637	313.837	158.689	162.629	171.562	324.553	344.126	339.275
qor	KPN_04438	130.643	132.992	145.091	100.931	75.3194	87.617	75.3389	103.913	88.0722	129.524	142.943	137.428	64.0679	68.1326	61.8719
queA	KPN_00356	47.3272	240.536	138.162	67.863	500.945	576.337	80.4917	12.8596	305.433	381.595	24.9241	345.277	330.219	17.2395	255.11
queC	KPN_00406	26.7289	53.5223	43.8833	65.2538	68.8211	70.2393	75.5892	111.739	125.006	153.864	64.6052	137.274	86.3423	136.783	76.996
queF	KPN_03137	15.631	67.7846	18.3987	69.7278	68.1541	67.394	67.5116	53.9045	63.2807	75.1157	74.1541	76.8041	36.5767	70.634	62.6748
rapA	KPN_00058	32.617	39.7279	40.0082	36.236	41.1709	17.9428	18.8131	30.0418	18.4068	27.6688	25.7077	30.1549	30.7408	30.684	28.5487
rapZ	KPN_03615	124.961	100.029	112.211	107.533	83.2492	146.363	62.2655	53.9539	54.7371	76.2188	77.5761	80.0275	44.1473	45.9804	52.0238
rbfA	KPN_03575	313.561	291.289	239.381	248.378	284.561	256.674	284.538	155.534	113.067	168.111	201.385	204.766	98.8803	118.116	114.702
rbn	KPN_02665	3.38636	3.31086	4.22601	7.30953	5.01622	5.27635	6.85176	3.9576	4.79941	5.53914	6.65502	5.61305	3.9373	3.09611	4.91925
rbsA	KPN_00510	9.09038	7.07495	16.3859	3.71835	2.82513	3.40131	40.2414	10.8846	11.751	0.1	0.1	0.1	0.1	0.1	0.1
rbsB	KPN_04156	148.243	153.261	141.571	199.159	212.683	156.39	138.184	165.907	163.147	132.295	120.705	125.135	87.9058	86.4899	90.2896
rbsD	KPN_04153	109.35	123.919	64.2115	276.728	433.238	500.303	0.1	0.1	0.1	0.1	0.1	0.1	0.1	0.1	0.1
rbsK	KPN_04157	60.9208	66.6531	127.187	19.521	35.6908	34.4753	30.3903	44.7476	43.2031	29.129	12.2583	11.5025	10.6322	22.2863	10.3853
rcsB	KPN_02638	798.551	801.612	542.752	462.804	244.752	203.23	394.779	538.489	692.901	368.803	577.999	161.548	406.5	739.47	554.273
rcsC	KPN_02639	0.1	0.1	0.1	5.16073	4.69572	5.59909	0.1	0.1	0.1	3.07703	2.17877	2.58401	1.40627	2.54461	3.01824
rcsF	KPN_00210	43.0278	38.9037	40.693	0.1	0.1	0.1	105.049	202.284	205.202	94.8448	90.0274	90.9825	230.722	203.847	186.481
rdgC	KPN_00336	34.0688	30.2834	40.1617	63.3461	110.892	101.029	36.659	43.1222	35.3551	66.8532	63.4374	64.414	67.0091	81.9608	70.3807
recA	KPN_03031	389.718	469.848	400.959	340.015	347.647	336.21	452.878	258.573	232.186	474.273	495.756	440.139	314.639	392.269	389.1
recB	KPN_03229	0.1	0.1	0.1	2.90002	1.82803	1.89258	0.1	0.1	0.1	0.1	0.1	0.1	0.1	0.1	0.1
recC	KPN_03231	0.1	0.1	0.1	1.33526	1.39992	1.21706	0.1	0.1	0.1	0.1	0.1	0.1	24.2909	28.2298	29.3606
recD	KPN_03228	1.20913	2.32689	1.82381	0.1	0.1	0.1	0.1	0.1	0.1	0.1	0.1	0.1	2.74324	3.40469	2.75911
recG	KPN_04000	0.457025	2.13143	1.62706	6.61168	7.97023	8.55241	3.54876	5.90056	5.06016	7.09135	7.21641	6.75115	8.39124	8.29913	19.3277
recJ	KPN_03320	8.64143	13.8859	8.56364	16.151	13.4458	15.1347	4.37385	2.01424	8.06727	6.10636	6.42961	10.1405	4.9793	8.75591	8.20984
recQ	KPN_04317	0.1	0.1	0.1	0.1	2.03403	1.42878	0.1	0.1	0.1	2.2793	1.85815	2.28397	2.73471	2.69888	2.32642
recR	KPN_00454	29.5461	0.1	25.729	0.1	0.1	0.1	0.1	0.1	0.1	0.1	0.1	0.1	0.1	0.1	0.1
relA	KPN_03126	51.8685	41.7883	58.4257	55.9261	47.0041	45.5763	55.1399	63.144	53.0246	49.7216	48.8092	51.8182	43.2049	45.0524	43.3921
rep	KPN_04276	0.905408	1.20465	7.95143	1.08594	0.1	1.22911	0.1	0.1	0.1	24.0072	25.3342	26.5952	0.1	0.1	0.1
repA2	KPN_pKPN3p05969	0.1	0.1	0.1	0.1	0.1	0.1	0.1	0.1	0.1	5.19206	6.04018	4.16133	13.2045	14.9742	10.1759
rfaH	KPN_04336	4.95136	26.8261	7.62949	19.4049	20.9884	22.372	33.6679	20.9391	29.0639	23.3768	18.835	19.3506	0.1	0.1	0.1
rhaR	KPN_04215	0.1	0.1	0.1	0.1	0.1	0.1	0.1	0.1	1.16981	0.1	0.1	0.1	0.1	0.1	0.1
rhlB	KPN_04281	151.086	149.458	168.792	191.198	186.854	187.129	133.413	111.38	123.193	119.52	147.718	128.668	132.438	120.847	106.13
rhlE	KPN_00830	403.804	25.0003	460.401	94.852	132.637	115.489	39.415	25.0707	43.062	79.8486	84.1731	83.0863	70.0728	72.4456	75.9205
rhmD	KPN_02652	6.72769	27.7033	4.82336	0.1	0.1	0.1	4.91578	9.8669	10.524	0.1	0.1	0.1	0.1	0.1	0.1
rho	KPN_04283	904.198	742.697	824.974	961.907	984.626	1053.91	806.88	932.488	1077.42	678.463	866.205	673.034	853.661	813.514	865.745
ribA	KPN_01273	84.1026	85.2005	87.5228	98.352	125.664	107.376	164.144	137.329	131.78	128.452	125.544	121.445	133.904	145.78	126.081
ribB	KPN_03454	119.392	322.876	167.832	162.658	167.802	145.357	437.395	455.153	477.909	239.646	206.849	219.532	128.089	162.307	131.441
ribC	KPN_02000	329.545	243.075	201.047	304.006	331.471	286.247	266.95	277.463	214.639	203.876	224.188	220.776	249.76	242.187	249.225
ribD	KPN_00366	27.154	31.6793	30.0768	36.3546	43.9269	41.3524	51.1109	51.6666	42.5936	48.5084	46.7934	48.5368	47.7393	45.3377	44.225
ribF	KPN_00020	18.5441	10.5683	49.808	2.33856	0.1	0.1	0.1	0.1	0.1	0.1	0.1	0.1	0.1	0.1	0.1
ribH	KPN_00367	4173.29	4236.8	8097.17	4576.56	2809.54	2260.21	1792.05	508.657	1070.15	1215.96	1516.51	1110.32	510.396	975.092	676.693
rihA	KPN_01912	47.8241	59.948	40.4834	24.1224	24.3813	25.9455	0.1	8.46441	12.9299	11.1421	11.6746	9.79157	5.10312	5.65953	6.17131
rihC	KPN_00025	27.2089	52.3838	40.3811	68.8509	47.9961	52.7835	44.3819	28.1589	47.8064	75.7614	65.5004	77.4454	53.3343	63.1049	50.8134
rimI	KPN_04829	0.1	0.1	0.1	0.1	0.1	0.1	0.1	0.1	0.1	0.1	4.0572	4.55118	0.1	0.1	0.1
rimJ	KPN_01077	0.1	8.56265	9.86289	24.0177	21.8939	20.8253	47.8298	33.4057	48.1577	62.0664	59.161	47.8205	27.0432	45.3793	37.355
rimK	KPN_00883	0.1	0.1	0.1	0.1	0.1	0.1	0.1	0.1	0.1	8.39456	6.59792	8.3413	0.1	0.1	3.22767
rimL	KPN_01943	0.1	0.1	0.1	0.1	0.1	0.1	6.84096	7.72793	8.83556	4.69014	4.60055	4.39703	2.1242	3.55815	3.30347
rimM	KPN_02931	42.9181	62.183	100.42	81.1916	93.595	155.419	69.2832	54.7487	64.4997	110.722	122.472	110.749	52.6581	64.3764	57.8841
rimO	KPN_00866	20.1692	13.47	32.4872	53.6891	35.8261	34.4593	26.6223	17.2893	22.4423	39.2431	32.2747	30.997	16.4744	21.9805	18.3297
rimP	KPN_03578	297.5	294.516	261.603	498.724	465.627	432.593	339.153	190.685	352.348	436.703	457.458	337.896	300.605	272.414	307.337
rlmD	KPN_03127	3.44646	0.1	2.07123	16.4349	53.5006	56.4311	19.7573	9.30929	21.6975	46.1725	6.88022	7.42825	29.0902	32.9555	26.44
rlmE	KPN_03589	49.4833	53.62	86.1312	69.189	65.6818	67.332	32.7468	0.1	25.6037	31.893	29.2585	33.8017	61.3591	59.6146	61.5873
rlmG	KPN_03511	11.6907	0.1	14.2239	34.2261	48.4338	40.1359	12.7446	20.414	27.5551	32.0055	22.4296	26.0241	22.4206	26.999	24.8467
rlmH	KPN_00668	7.32009	0.1	11.9947	38.714	47.8495	50.1903	0.1	15.0121	16.1303	16.3782	0.1	90.3001	18.1276	30.9361	20.1911
rlmI	KPN_01001	31.2974	40.4054	44.5949	48.501	36.6076	47.233	27.0238	32.319	35.0781	26.7564	27.8566	32.6934	45.9686	49.7948	38.134
rlmL	KPN_00977	9.00785	8.95064	10.1651	22.6462	18.5687	19.3818	31.2932	20.891	24.5424	29.3076	30.6882	24.9859	25.53	22.3262	23.4706
rlmM	KPN_03157	17.6355	22.1426	13.592	57.6218	66.7038	62.3618	32.8278	53.7534	70.6535	41.6842	44.4749	35.4134	34.0615	35.5815	31.306
rlmN	KPN_02847	8.46298	15.3977	7.89002	14.1373	21.1763	23.5165	30.7181	63.6921	61.2116	499.246	488.371	570.622	690.882	746.423	768.403
rlpA	KPN_00665	22.6434	14.2435	7.41404	0.1	0.1	0.1	0.1	0.1	0.1	0.1	0.1	0.1	2.57184	2.21024	2.95353
rlpB	KPN_00673	112.841	120.682	90.2719	133.601	186.638	175.102	62.1772	225.036	174.915	118.385	109.381	121.834	138.345	148.711	124.001
rluC	KPN_01084	39.203	7.79121	28.249	17.4039	15.4013	13.5126	23.1866	31.7966	24.6718	10.8038	9.94454	10.3286	18.4208	15.5509	17.3497
rluD	KPN_02917	35.0531	57.3358	51.6431	107.624	98.3818	83.8153	137.737	30.0099	38.4592	77.3953	70.0259	70.7155	37.7646	46.3959	35.5064
rmf	KPN_00982	152.451	511.37	235.947	0.1	0.1	0.1	0.1	0.1	0.1	0.1	0.1	0.1	0.1	0.1	0.1
rmlA	KPN_02496	323.085	443.306	320.265	40.4223	39.6623	39.7277	0.1	0.1	0.1	468.868	530.126	492.749	539.47	582.462	533.181
rmlA	KPN_04289	63.777	58.6209	83.7379	45.6609	30.4794	33.2268	51.3808	59.2685	71.5517	65.3538	72.0524	70.868	42.0881	47.6507	48.6832
rmlB	KPN_02491	160.255	202.956	323.361	0.1	0.1	0.1	0.1	0.1	0.1	238.969	234.987	214.099	194.194	201.52	195.2
rmlB	KPN_04288	2.37435	4.08838	8.11911	1.14971	0.1	0.1	0.1	0.1	0.1	2.13002	0.1	3.52658	3.93662	4.6936	4.3491
rmlC	KPN_02488	102.337	0.1	44.3244	0.1	0.1	0.1	0.1	0.1	0.1	108.728	103.258	114.722	149.189	130.235	121.197
rmlC	KPN_02494	210.628	104.289	145.987	22.2198	23.2428	21.9598	0.1	0.1	0.1	706.224	679.907	700.259	535.625	629.858	618.988
rmlD	KPN_02495	351.361	230.978	168.865	17.2121	19.4442	20.241	0.1	0.1	0.1	481.636	456.363	483.625	445.868	480.302	518.89
rnb	KPN_01282	137.116	140.752	134.777	180.511	167.74	203.431	224.108	207.853	272.595	187.444	176.246	198.873	179.201	168.426	186.784
rnc	KPN_02892	38.6036	22.7052	18.4224	501.349	111.132	129.532	170.749	210.719	183.72	125.696	114.245	119.414	181.073	181.617	179.668
rnd	KPN_02321	7.59058	12.2934	6.3166	49.5293	17.164	44.5118	42.2721	68.3495	71.0919	58.598	71.2173	76.0854	49.269	63.213	70.6923
rne	KPN_01083	330.836	232.853	330.964	412.588	389.259	363.962	442.533	344.925	347.114	330.475	309.33	307.696	265.416	285.428	287.368
rnfC	KPN_01966	5.96548	1.19225	5.06756	0.1	0.1	0.1	0.1	0.1	0.1	24.3166	26.2101	40.6671	0.1	0.1	0.1
rnfG	KPN_01968	15.9589	13.7626	12.1582	8.23473	17.9521	19.1883	7.2311	14.1394	15.0727	12.9125	10.9464	11.8461	19.0365	14.2972	13.7696
rng	KPN_03655	28.2308	19.829	27.5617	42.6101	16.5754	15.6426	11.5271	3.38312	7.45992	30.1759	28.2302	28.3109	5.26243	12.8664	9.98321
rnhA	KPN_00229	0.1	0.1	0.1	0.1	0.1	0.1	0.1	0.1	0.1	0.1	0.1	0.1	7.56636	0.1	6.04997
rnk	KPN_00653	0.1	0.1	0.1	0.1	0.1	0.1	59.3014	33.378	63.2112	72.4496	83.5398	101.095	98.0901	129.545	68.0708
rnr	KPN_04578	273.455	292.874	272.497	220.103	258.823	242.708	236.494	281.02	249.359	239.191	197.523	220.534	326.716	264.841	320.819
rnt	KPN_01991	75.4132	63.0456	94.2737	93.8237	59.7565	76.6501	17.2938	13.3616	20.647	55.0881	44.7518	39.9702	8.10642	8.84538	15.8405
rob	KPN_04851	265.988	144.321	266.404	246.334	224.914	247.33	124.953	262.7	249.391	232.497	227.838	206.578	253.352	256.999	245.621
rodZ	KPN_02846	175.637	150.017	157.586	264.452	272.876	253.473	215.009	209.141	251.481	265.73	250.422	270.598	330.528	420.109	439.164
rof	KPN_00202	815.317	945.003	1330.22	454.994	270.095	230.343	130.798	59.3241	91.1411	178.235	154.334	159.59	101.357	113.044	85.6397
rpe	KPN_03757	45.2358	105.976	61.2942	206.338	151.185	159.147	167.805	31.9999	61.7837	164.137	199.374	154.242	46.2053	77.6284	50.2651
rph	KPN_03984	167.453	141.503	240.108	321.809	283.34	269.9	278.036	249.461	254.165	271.625	254.115	308.204	244.841	253.999	270.449
rpiA	KPN_03349	620.14	1042.79	992.796	522.47	600.778	624.738	275.665	520.846	623.29	666.404	600.562	675.938	931.121	813.431	893.339
rplA	KPN_04361	5096.11	6566.83	4524.32	5456.6	5478.74	5638.31	8688.12	7780.78	8984.19	9362.19	8914.72	7755.91	8640.57	7935.69	7564.78
rplB	KPN_03716	8629.77	6122.27	6857.64	8761.87	10073.4	10371.4	9052.74	12654.3	12025.8	10181.8	10971.1	10701.2	10799.5	10415.7	11676.3
rplC	KPN_03719	1516.26	1953.71	2045.13	4075.54	2836.97	2685.2	3031.52	2434.85	2103.4	2972.58	2457.42	2804.71	2528.19	2564.25	2531.11
rplD	KPN_03718	4276.73	6070.93	3572.12	6130.22	6131.96	6248.58	6646.14	8501	8083.85	5509.3	4777.23	4249.18	7347.46	4158.7	5925.63
rplE	KPN_03707	2476.46	3274.79	2522.2	3793.42	3987.27	3768.68	3594.7	2778.09	2914.46	2940.05	3186.47	2998.55	1653.87	2195.22	1971.33
rplF	KPN_03704	7394.84	6509.56	6872.75	6020.95	6214.24	5923.24	8792.16	7828.89	6645.65	9182.65	8558.36	8666.05	7962.32	9384.72	8414.77
rplI	KPN_04597	5331.17	4808.48	4722.7	5106.35	5261.01	5099.47	5904.62	6370.5	5671.52	6101.47	6207.63	6277.33	6657.38	6896.36	7105.18
rplJ	KPN_04363	5066.29	5407.75	4125.6	6293.61	7678.66	7302.25	6846.85	7790.94	6587.91	9707.31	8923.1	8849.24	8391.66	8069.49	8990.61
rplK	KPN_04360	12234.7	11181.5	6597.35	9441.92	10363.1	10590.9	13626.5	10986.2	10568.9	11385	11283.7	10817.9	12706.2	12412.1	12940.6
rplL	KPN_04364	17803.1	13737.5	17867.9	15452	17850.9	17861	18493.2	17262.8	16090.2	18569.1	17693.6	17888.9	6287.62	15757.8	17066.8
rplM	KPN_03630	2951.28	4578.34	4286.21	5168.55	6301.22	6112.32	3697.36	5605.77	5160.4	5865.19	6111.89	6055.9	5252.71	5296.09	5721
rplN	KPN_03709	2257.86	2204.27	2619.44	1546.21	1748.42	1625.98	1619.94	1710.36	1669.38	2134.4	1977.44	2131.44	1837.44	1841.26	1805.97
rplO	KPN_03700	5881.22	4291.63	6060.69	5267.85	5539.61	5659.12	6683.43	6007.48	3724.61	5278.4	5084.65	5447.05	3742.61	6452.32	3864.33
rplP	KPN_03712	9349.63	13577.2	9490.73	15932.7	15658.1	15990.5	15973.2	18269	21289.1	15439.4	15817.3	13629.6	13490.6	15544.8	14539.3
rplQ	KPN_03694	2289.62	2154.65	3010.61	5052.47	5249.55	4575.64	3075.59	4100.9	4009.42	3890.31	4037.02	3934.58	2993.16	2958.99	3240.55
rplR	KPN_03703	334.064	926.32	374.224	594.778	401.264	432.993	892.564	136.631	102.433	137.226	179.617	116.588	47.1307	55.1299	57.7133
rplS	KPN_02929	4141.92	3444.13	3955	2520.5	3329.37	3117.19	3825.54	3990.06	3866.56	4865.76	5031.41	4921.92	4655.18	5062.3	5322.82
rplT	KPN_02177	2067.18	2213.25	2452.5	789.887	739.686	706.494	1407.94	1037.37	1333.67	1484.41	1531.75	1418.72	830.715	771.907	896.874
rplU	KPN_03596	3360.86	3760.81	3223.13	4187.33	3544.66	4285.91	6324.7	7879.7	7347.1	5704	5149.05	6018.39	7124.76	7156.2	7847.91
rplV	KPN_03714	12512.1	7437.45	8959.68	2607.68	2914.75	2935.11	3220.5	2975.18	3643.61	2769.32	3275.13	2777.37	1979.51	2623.06	2670.4
rplW	KPN_03717	1958.94	3692.01	1021.72	2395.71	3158.6	2998.13	3529.08	5979.7	4793.53	2407.66	2233.94	2430.35	3698.87	3114.94	3090.75
rplX	KPN_03708	4142.09	4292.68	4504.33	4883.03	4879.45	4324.32	4749.46	4225.9	4849.99	6649.61	7238.73	6943.3	4493.33	4870.89	5163.13
rplY	KPN_02618	3373.44	2104.47	3193.64	2681.11	3178.32	2867.28	4498.89	2054.07	2857.9	6285.4	8173.66	6632.09	2275.95	4276.15	3506.6
rpmA	KPN_03595	4886.97	5200.66	4319.35	5823.88	5482.31	5713.74	5301.01	3971.49	3762.04	5492.67	5192.42	4807.46	3939.45	3897.76	4025.52
rpmB	KPN_03977	2162.19	2741.49	2338.22	255.532	61.9207	55.6588	1830.47	2256.93	2728.41	3332.39	3371.95	3205.21	2047.97	2734.45	2450.1
rpmC	KPN_03711	14869.6	12255	12069	11560.3	10382.8	10687.8	12260.7	821.169	3426.17	4586.92	5866.51	3670.33	2910.21	2999.98	1924.14
rpmD	KPN_03701	1888.42	2208.29	2229.01	3954.67	4305.71	4415.57	6621.6	6291.77	4632.44	4893.89	4900.24	4638.06	2558.87	3111.34	3288.19
rpmE	KPN_04231	0.1	0.1	0.1	2361.65	2474.95	3034.15	4210.33	4934.4	3722.21	3608.78	3613.25	3750.18	5331.74	4249.84	4597.77
rpmF	KPN_01087	2593.99	2322.73	1597.31	3728.83	4025.22	3930.75	2893.62	1280.06	2236.91	4740.04	4718.41	4982.42	1109.45	2215.33	2076.58
rpmG	KPN_03976	6183.25	4295.82	2757.14	62.0289	83.6662	103.808	1021.63	1620.45	1391.79	3073.85	2252.62	2946.76	1997.13	1939.52	1488.45
rpoA	KPN_03695	3104.94	2594.04	2044.23	1848.14	1258.05	1196.17	1712.55	1382.03	1257.97	1425.34	1443.69	1417.19	1405.26	1224.79	1309.34
rpoB	KPN_04365	928.784	923.351	1100.88	1529.56	1363.55	1343.22	1113.99	1028.77	1095.22	1040.73	1064.35	1127.86	1114.52	1153.54	1086.59
rpoC	KPN_04366	766.101	888.604	848.541	869.55	857.722	858.582	876.271	825.37	890.292	847.014	800.921	830.742	785.414	845.231	790.723
rpoD	KPN_03474	424.359	292.165	276.47	355.029	352.606	347.155	349.974	430.335	384.186	307.042	318.132	326.644	454.024	378.918	377.805
rpoE	KPN_02898	44.6612	91.8951	66.6072	57.0654	57.241	73.9129	35.5632	93.7569	105.133	81.4874	83.5527	83.9478	57.5981	71.4096	74.2127
rpoN	KPN_03612	24.1696	32.8205	18.787	53.4279	54.3892	50.1783	46.8788	56.7704	52.7444	67.0048	68.9074	73.1597	66.1301	64.1936	69.7366
rpoS	KPN_03103	38.9307	48.9928	43.1034	28.0059	31.6254	31.0938	10.9549	11.7193	13.1159	14.2299	15.9034	13.2453	9.04118	14.6035	12.6192
rpoZ	KPN_03997	444.84	680.465	725.66	1638.32	1818.4	1811.11	1754.8	2266.14	2229.31	1623.02	1711.2	1711.72	2201.45	1848.41	2026.36
rpsA	KPN_00938	3536.16	3481.81	3792.69	3820.3	4031.05	3865.52	3664.92	3420.45	3478.99	3668.71	3749.14	3828.59	3360.81	3598.87	3557.54
rpsB	KPN_00182	2917.41	2999.22	2840.74	5642.44	6218.94	5622.1	2769.71	3291.52	3057.85	4064.71	3816.55	3748.01	4606.58	4294.44	4262.51
rpsC	KPN_03713	3768.46	4310.84	3659.13	4516.63	3763.71	4413.76	6862.56	7938.65	7416.07	4211.71	4001.39	4626.69	7639.47	6311.6	6495.48
rpsD	KPN_03696	2877.57	4228.77	4272.56	6361.86	6993.13	7199.2	7799.38	8133.78	7760.92	6281.73	5798.89	6064.13	7351.69	8959.79	6597.05
rpsE	KPN_03702	4830.8	5089.26	4222.36	1705.19	1947.23	1789.46	7400.41	9718.52	7988.68	5121.12	4575.86	5269.42	8592.39	5783.07	6414.29
rpsF	KPN_04594	11598.7	7844.3	7500.07	9128.9	8882.13	9790.36	15362.2	15187.6	13070	12335.5	13167.5	13130.6	15765.3	13259.5	13448.2
rpsG	KPN_03726	11162.7	9294.98	10095.6	8036.52	8783.5	8789.11	8472.68	10100.7	9816.63	11205.5	10499	9898.29	9542.36	10286.4	10458.4
rpsH	KPN_03705	2711.17	3986.06	2690.12	1348.25	1372.46	1314.1	3775.04	3908.01	3589.02	2510.54	2581.72	2640.64	3161.56	1967.08	2088.56
rpsI	KPN_03629	6681.46	5981.53	5423.14	5867.53	4768.05	7469.73	6110.74	9816.77	9435.97	6061.84	8089.29	8683.96	11868.7	10255.9	10172.6
rpsJ	KPN_03720	6045.42	7334.78	7962.89	8159.03	8713.24	8570.41	12547.3	10870.3	10535.2	9190.48	9191.23	9844.81	10752.2	10339.3	10189.9
rpsK	KPN_03697	3478.09	2826.38	2767.38	2645.15	2713.16	2473.1	5702.93	5906.93	5077.64	5662.42	5553.51	5477.54	5852.36	5994.15	6042.78
rpsL	KPN_03727	2113.15	1129.29	1284.81	3201.94	3739.85	4201.87	5402.59	6059.71	4511.34	4546.81	4179.78	4896.51	5761.08	4953.44	5251.21
rpsM	KPN_03698	2874.72	3380.22	3504.62	3311.58	3333.69	3462.74	3073.33	1953.73	2414.89	2393.13	2375.2	1414.17	1511.07	1985.89	1903.16
rpsN	KPN_03706	8549.83	6359.39	6734.32	4754.21	4234.32	4622.86	12994.9	12880.6	12101.2	4205.6	4248.48	4404.78	4706.31	4846.23	4376.06
rpsO	KPN_03573	1591.49	1239.47	2091.8	564.686	289.878	253.533	1081.25	30.9612	46.0084	352.513	188.623	251.214	117.03	394.042	196.719
rpsP	KPN_02932	5863.5	3490.65	3904.55	1058.16	1300.45	1381.62	3788.24	3133.45	3305.82	3833.81	3699.55	3414.54	2952.08	3797.49	3698.65
rpsQ	KPN_03710	12666.4	9101.16	12704.8	0.1	0.1	0.1	0.1	0.1	0.1	4702.37	5287.52	5030.09	0.1	0.1	0.1
rpsR	KPN_04596	4966.05	4635.96	5159.19	5625.66	7184.57	6931.29	5535.09	4679.38	5367.31	6163.84	5924.26	80.0444	7836.39	6730.71	7057.85
rpsS	KPN_03715	1969.96	1732.79	2644.79	2477.72	2359.22	2306.63	2683.53	1279.52	1213.06	1368.81	1266	1128.25	638.059	1092.52	961.23
rpsT	KPN_00018	15965	10696.1	10584.3	7325.42	5175.53	1951.71	8316.14	14442.3	13174.7	10203.1	10115.2	8982.82	13683.3	13337	14627.1
rpsU	KPN_03472	21899.3	15036.2	14360.4	21735.3	25247.3	27398.2	28480.3	33971.5	32456.2	25362.2	23681.1	23898.6	30440.4	28260.2	29206
rpsV	KPN_01846	0.1	0.1	0.1	92.9986	97.4293	107.01	70.5934	132.62	176.973	221.556	277.987	82.5055	237.217	275.292	244.267
rraA	KPN_04224	684.349	690.104	844.885	739.898	802.302	754.976	746.617	615.87	595.168	823.924	788.191	751.658	545.344	611.548	616.622
r'rH	KPN_02916	0.1	0.1	0.1	21.1852	20.8081	8.11181	9.19506	7.72522	9.37929	12.042	10.7807	8.44124	6.43214	13.3132	14.0812
rrmA	KPN_02338	0.1	0.1	0.1	0.1	0.1	0.1	0.1	0.1	0.1	4.65614	4.48248	5.83472	5.1758	5.73764	5.30514
rsd	KPN_04377	29.8637	35.855	46.9248	14.7442	19.7372	13.4614	60.651	82.0221	82.8648	33.7079	34.0286	40.9164	62.5973	41.9776	41.6035
rseA	KPN_02897	34.9628	29.0849	25.9483	47.6089	52.5293	48.9658	17.1377	0.1	13.1175	27.4217	28.4599	13.7116	0.1	0.1	0.1
rseB	KPN_02896	55.6666	42.6893	35.9479	110.052	92.0207	120.9	67.438	76.2156	70.6267	91.5183	87.1722	95.7886	93.1121	102.409	91.3382
rsgA	KPN_04558	17.0742	20.1517	8.56681	77.0482	92.3457	19.9359	18.4132	12.6577	9.56963	21.0025	18.8462	19.7903	7.85921	5.85343	4.98247
rsmA	KPN_00048	188.094	105.857	126.271	210.767	192.732	185.739	73.3514	46.7924	73.7598	122.572	136.726	100.379	11.3793	40.3627	77.4035
rsmB	KPN_03689	9.31982	16.1094	6.95367	12.0741	9.94714	9.08024	24.1627	14.1171	17.0189	23.1362	33.1205	26.5105	15.898	22.7581	21.5591
rsmC	KPN_04827	45.7241	48.4655	83.1067	109.023	88.1243	84.1435	33.2827	23.6073	10.1139	37.0833	40.9305	36.4201	32.3141	43.4208	12.1446
rsmF	KPN_02351	0.1	0.1	0.1	2.89648	1.89219	5.06365	0.1	0.1	0.1	1.27785	3.44473	2.33827	0.1	1.56733	1.07826
rsmG	KPN_04145	24.2322	17.3086	28.1271	25.3072	17.3068	26.86	50.2767	59.4819	49.5446	19.6783	18.6057	20.2658	39.1055	34.094	46.0197
rsmH	KPN_00086	36.9725	94.7204	90.4839	90.6606	91.799	88.8355	53.9327	50.945	42.0435	100.385	104.316	106.748	76.9187	92.5231	95.4848
rsmJ	KPN_03862	8.06156	5.73358	8.04258	0.1	0.1	0.1	0.1	0.1	0.1	4.38709	13.1362	11.601	7.52833	3.04043	8.44772
rstA	KPN_01521	5.39728	4.49872	7.21517	82.3814	39.2434	67.5301	14.9451	27.0871	16.7467	0.1	0.1	0.1	206.069	159.118	173.94
rsuA	KPN_02616	29.5586	40.6044	59.598	12.2931	54.2163	11.0159	28.2487	29.5702	37.344	56.7073	63.5361	68.0391	49.7296	53.3266	52.3564
ruvA	KPN_02376	51.8901	52.6667	40.3957	159.92	319.11	286.107	56.357	43.1588	74.0592	206.041	213.055	187.124	166.908	144.362	160.068
ruvB	KPN_02375	7.29114	7.62917	12.309	44.8963	35.0821	31.6861	14.765	9.17989	11.7996	30.9708	32.7127	28.9401	13.9655	21.8943	13.0485
sanA	KPN_02585	4.42377	0.1	0.1	16.2974	17.3329	19.2025	0.1	0.1	0.1	0.1	0.1	0.1	0.1	0.1	0.1
sapA	KPN_01291	6.17591	7.66584	7.92657	14.102	10.8341	11.1077	2.56158	4.20842	3.39441	12.4431	9.3385	11.8328	0.1	6.23072	4.53186
sapB	KPN_01290	0.1	0.1	0.1	9.97411	11.8837	6.18075	0.1	0.1	0.1	11.2277	11.589	0.1	0.1	0.1	0.1
sapD	KPN_01288	9.33797	0.1	10.2158	1.93065	2.02783	4.63106	0.1	0.1	0.1	0.1	0.1	0.1	0.1	0.1	0.1
sbcB	KPN_02469	2.9954	10.0064	5.32126	6.70063	9.00049	5.29936	0.1	0.1	0.1	5.10914	6.03933	6.43487	8.49647	6.83459	9.19045
sbcC	KPN_00338	0.1	0.1	0.1	1.07755	1.37708	1.69533	0.1	0.1	0.1	0.1	0.1	0.1	1.03043	0.1	0.1
sbcD	KPN_00339	0.1	0.1	0.1	2.73536	2.25214	2.49871	0.1	0.1	0.1	6.46934	1.98148	4.76148	2.97127	2.78004	2.60631
sbmA	KPN_00319	15.0152	7.52964	0.1	9.71458	22.42	19.2376	7.00634	11.7626	11.9221	16.4027	20.6007	20.1932	29.1507	24.9927	26.2525
sbmC	KPN_02467	54.0721	193.153	69.561	19.1147	61.9376	67.1219	75.0396	53.4885	76.6789	161.529	158.862	139.222	62.8889	76.0162	67.139
sdaA	KPN_02330	381.612	326.822	371.153	390.357	366.414	309.458	272.598	241.798	226.016	270.084	306.367	282.673	289.723	307.395	301.525
sdaB	KPN_03140	353.487	342.855	419.555	184.801	196.245	201.65	245.563	322.471	288.73	311.152	338.762	266.678	306.196	224.603	268.526
sdaC	KPN_03139	32.0371	5.95499	20.6302	49.8384	98.085	94.44	17.7109	52.439	41.9553	100.923	106.004	98.1044	81.4952	84.6755	90.6731
sdhA	KPN_00730	1991.52	1806.02	1615.71	778.191	820.675	850.319	1142.5	1503.65	1359.12	1021.49	1005.98	976.108	1172.8	1106.09	1027.02
sdhB	KPN_00731	1171.79	983.663	1387.88	681.355	752.048	752.795	450.831	596.113	617.783	579.058	588.776	577.035	421.134	474.845	600.832
sdhC	KPN_00728	31.7645	80.6186	37.0958	126.092	84.6244	77.9407	0.1	0.1	0.1	49.4355	47.899	11.5095	0.1	0.1	0.1
sdiA	KPN_02414	7.28509	9.11932	9.31039	0.1	0.1	0.1	0.1	0.1	0.1	16.4516	1.76043	15.2318	31.0531	20.227	27.7676
secA	KPN_00102	217.581	211.334	237.417	229.755	250.877	269.32	156.616	165.155	167.141	299.191	294.71	274.954	218.898	255.475	255.229
secB	KPN_03953	5599.93	4392.21	8607.51	6423.44	5352.5	5336.38	2711.21	3753.87	3369.39	3939.48	4125.25	4345.97	3878.73	4401.08	4288.58
secD	KPN_00359	279.56	289.504	230.749	232.241	259.932	257.034	214.342	218.992	221.386	249.513	277.021	276.357	334.559	356.729	360.757
secE	KPN_04358	15.125	67.0931	23.8592	28.6999	29.8895	28.0385	154.044	349.431	266.949	28.4588	29.4324	25.4433	116.409	11.8528	12.9637
secF	KPN_00360	94.9568	87.1072	123.571	149.776	177.257	187.523	150.506	140.249	124.423	226.228	247.867	239.54	273.399	246.151	225.832
secG	KPN_03585	379.516	307.573	338.032	204.42	452.288	446.719	103.743	111.21	93.1032	199.19	181.233	155.138	218.607	235.351	229.289
selA	KPN_03939	62.9646	16.7066	67.4163	31.4516	44.3402	42.611	35.652	21.0245	24.8466	31.4576	43.7578	46.7557	11.4419	12.8553	20.9186
selB	KPN_03938	31.4283	13.7218	17.2774	18.4637	13.0034	8.68307	11.7994	11.0268	13.0972	44.9006	44.3117	40.1275	15.5659	15.6739	11.5193
selD	KPN_01207	62.2387	83.4543	78.7101	78.677	86.5575	78.8991	197.402	206.844	259.432	150.843	139.901	129.711	119.118	118.357	109.339
selO	KPN_02164	0.1	0.1	0.1	2.68754	3.14826	2.52312	0.1	0.1	0.1	0.1	0.1	0.1	0.1	0.1	0.1
seqA	KPN_00710	271.346	189.717	239.822	209.909	277.046	264.198	229.457	306.062	288.837	311.225	331.549	315.415	367.529	331.716	305.629
serA	KPN_03348	58.5832	62.4415	38.0585	145.915	157.362	161.114	219.421	324.477	271.178	185.713	183.243	197.661	206.715	186.899	195.76
serB	KPN_04843	42.7928	53.5083	130.621	52.8273	43.1942	51.1428	85.3648	58.383	71.295	57.062	52.6198	52.2223	77.2271	71.6866	43.8475
serC	KPN_00935	290.073	529.844	513.482	1145.07	1040.42	1060.15	1233.34	1165.56	1222.95	1004.97	920.239	966.549	972.407	1094.23	1021.63
serS	KPN_00925	448.124	329.934	334.766	693.278	691.348	614.614	429.307	517.858	508.748	565.092	592.555	565.637	530.638	648.279	407.975
sfsA	KPN_00146	0.1	0.1	0.1	2.79681	0.1	3.65583	0.1	0.1	0.1	0.1	3.21438	2.93563	0.1	0.1	0.1
sgaH	KPN_04589	0.1	0.1	0.1	0.1	0.1	0.1	1.75141	0.1	2.83758	0.1	0.1	0.1	0.1	0.1	0.1
silB	KPN_pKPN3p05947	0.1	0.1	0.1	0.1	0.1	0.1	0.1	0.1	0.1	179.483	181.409	209.845	0.1	0.1	1.79665
silP	KPN_pKPN3p05945	13.4364	8.05663	8.06232	0.1	0.1	0.1	0.1	0.1	0.1	10.0292	15.6698	10.2337	0.1	0.1	0.1
silR	KPN_pKPN3p05950	46.5105	67.0373	75.4053	0.1	0.1	0.1	0.1	0.1	0.1	0.1	0.1	0.1	0.1	0.1	0.1
silS	KPN_pKPN3p05951	1.43278	2.80257	2.42511	0.1	0.1	0.1	0.1	0.1	0.1	3.07556	4.02307	1.78219	0.1	0.1	0.1
sitA	KPN_03078	0.1	0.1	0.1	139.758	126.366	75.9318	17.3031	22.2922	26.1447	38.7343	35.1535	31.1834	35.3191	20.7553	37.367
slmA	KPN_03981	4.4026	25.9548	24.5908	86.0769	43.4103	55.2846	22.1811	59.7224	56.2875	37.9688	44.4942	36.0475	26.4491	27.9029	25.7809
slt	KPN_04847	98.8456	119.075	92.4312	84.8026	97.7825	81.6944	31.6181	58.9711	57.1216	74.1715	70.5754	73.9316	86.7268	83.0771	64.3496
slyA	KPN_01981	51.4666	122.229	67.9062	111.803	128.23	153.69	126.509	132.329	159.25	253.158	271.46	225.497	260.066	242.86	170.354
slyB	KPN_01979	2698.72	2434.73	2560.71	2372.37	3211.01	2867.28	2488.46	3187.38	3033.63	3283.71	3021.17	3122.45	3149.01	2778.66	2766.72
slyD	KPN_03734	2224.63	2514.25	3069.83	4177.49	4099.24	4100.03	1134.4	354.512	983.16	2753.67	3520.94	2369.24	393.011	1269.47	671
slyX	KPN_03733	64.7621	41.2016	47.9021	77.0393	109.723	102.34	12.6921	0.1	10.6983	30.8265	54.2234	49.0788	28.9787	38.9084	37.346
smg	KPN_03685	0.1	0.1	0.1	39.9227	38.9315	33.4969	0.1	0.1	0.1	0.1	0.1	0.1	0.1	0.1	0.1
smpA	KPN_02939	125.536	126.556	119.998	322.276	315.878	308.597	154.55	167.893	148.755	165.978	157.973	145.913	182.725	162.769	202.19
smpB	KPN_02942	109.501	114.829	90.9665	152.375	171.682	233.964	243.414	315.08	269.83	241.647	253.921	290.538	159.745	177.326	175.105
sms	KPN_04844	9.01217	11.0628	23.1261	10.8906	14.3103	12.3967	7.76994	3.87677	7.64437	44.8077	38.5777	8.05042	4.84661	4.5407	2.76259
sodA	KPN_04217	898.149	1231.47	871.402	217.858	189.989	232.363	290.216	467.267	368.088	298.824	234.278	325.531	659.822	496.396	517.392
sodB	KPN_01994	2152.6	2155.8	2139.4	1047.51	1048.31	1089.5	1804.95	1601.89	1550.37	2014.77	1928.17	2005.16	1408.34	1632.07	1518.5
sodC	KPN_01985	179.345	93.6447	99.3381	126.121	135.117	128.699	61.0485	65.8467	80.6032	338.326	286.874	288.481	136.313	169.204	176.091
sohB	KPN_01268	45.7976	54.2172	54.5945	45.2332	42.5423	39.7957	13.6304	17.5847	21.0966	30.4327	28.4878	32.3546	9.39234	12.9265	12.8591
solA	KPN_01071	22.5047	47.3654	33.4864	0.1	0.1	0.1	0.1	8.1392	14.0569	30.3104	23.0178	23.6414	10.4906	18.2387	9.17307
sopA	KPN_pKPN3p05970	174.436	104.303	124.009	0.1	0.1	0.1	52.7696	43.8099	42.7022	190.663	189.129	194.413	144.422	151.251	152.141
sopB	KPN_pKPN3p05971	46.7482	68.717	82.9507	0.1	0.1	0.1	25.2492	51.3542	51.2961	26.2501	23.9967	31.8682	26.8095	27.7256	28.5942
speA	KPN_03374	230.967	152.363	305.155	186.832	183.177	178.241	129.738	112.24	126.615	137.911	133.266	113.27	98.8846	117.889	118.135
speB	KPN_03373	143.083	210.688	231.931	128.933	140.067	141.045	82.0179	76.1275	62.2488	172.524	157.542	160.832	115.767	124.138	135.767
speC	KPN_03397	0.1	0.1	0.1	5.1683	3.54673	5.04725	7.79644	5.98173	6.35427	3.09146	2.11147	2.57482	1.70069	2.01896	1.56668
speD	KPN_00126	7.63898	37.5242	36.1746	24.6914	26.8611	0.1	0.1	3.14368	7.03113	20.018	25.6261	20.6835	5.08495	11.0396	7.51834
speE	KPN_00127	20.3641	45.2875	22.8497	0.1	0.1	0.1	0.1	0.1	0.1	24.2254	18.9073	19.4316	0.1	0.1	0.1
speG	KPN_01583	51.8944	39.7628	57.7677	50.637	36.6471	42.1047	24.8385	12.8121	14.2996	28.317	30.9544	25.165	0.1	0.1	0.1
spoT	KPN_03998	9.10939	22.5324	19.3212	27.1757	38.7023	40.7281	15.1934	14.1584	24.0227	32.1571	32.7856	30.1041	19.0889	24.7229	20.1324
sppA	KPN_01204	70.9411	73.9415	64.1481	63.3688	49.0256	59.3984	16.1808	39.0807	43.533	50.1374	57.0121	47.1961	44.0501	49.9	44.5396
spy	KPN_01226	534.888	244.087	277.445	338.918	405.002	424.369	174.013	206.79	162.372	175.535	186.19	197.888	357.835	304.985	364.682
srlB	KPN_03039	0.1	0.1	0.1	15.0559	7.17743	0.1	0.1	0.1	0.1	0.1	0.1	0.1	0.1	0.1	0.1
srlD	KPN_03040	111.618	125.037	87.8494	7.60817	13.3391	12.9962	0.1	0.1	0.1	0.1	0.1	0.1	0.1	0.1	0.1
srlE	KPN_03038	99.403	12.4583	86.5601	0.1	0.1	0.1	0.1	0.1	0.1	0.1	0.1	0.1	0.1	0.1	0.1
srlR	KPN_03042	8.56841	16.2882	7.95265	13.1166	0.1	12.3423	9.02919	15.6693	15.8678	35.7821	31.7895	35.5247	23.9394	26.2627	15.1982
srmB	KPN_02901	80.7193	76.8854	64.2822	104.308	97.2922	101.793	53.707	56.9595	60.5754	72.8165	83.5871	66.7517	40.8858	59.0717	55.1247
ssb	KPN_04446	441.34	523.628	328.357	674.744	829.768	847.037	471.182	635.146	656.064	778.307	804.463	768.017	530.849	593.182	559.666
sseA	KPN_02851	493.71	407.686	460.206	284.866	357.378	349.476	109.455	108.825	115.975	168.427	173.846	168.643	280.359	268.791	279.303
sseB	KPN_02854	7.34731	0.1	6.62392	0.1	0.1	0.1	0.1	0.1	0.1	5.50954	0.1	4.56498	0.1	0.1	0.1
sspA	KPN_03628	881.773	1281.52	1007.74	2010.9	1791.81	1636.97	1174.45	845.899	1113.08	1574.27	1514.83	1597.36	1097.75	1449	1213.74
sspB	KPN_03627	567.468	410.305	655.495	208.799	166.703	428.231	465.887	122.721	361.544	317.071	327.749	357.934	545.386	407.255	557.03
stbB	KPN_pKPN5p08228	0.1	0.1	0.1	0.1	0.1	0.1	0.1	0.1	0.1	22.6	27.9811	25.0827	9.56138	11.9991	7.95217
sthA	KPN_04251	167.272	152.461	170.632	276.262	287.698	268.56	186.375	235.476	198.327	135.01	173.447	158.17	163.557	119.462	129.319
stpA	KPN_02998	79.8249	64.3028	71.5424	246.914	94.2769	80.874	85.7132	127.62	145.547	99.0666	96.0277	106.376	90.3568	143.816	140.279
sucA	KPN_00732	1038.54	1330.76	1038.78	509.411	543.159	511.848	645.278	549.336	690.87	512.088	523.858	518.739	637.087	603.82	562.453
sucB	KPN_00733	2084.2	2614.54	2395.08	1945.67	1846.44	1676.25	1489.01	707.953	839.02	1542.67	1328.73	1422.32	1330.97	1611.13	1421.82
sucC	KPN_00734	3481.85	4973.32	4729.04	1836.02	1511.7	1628.77	1057.26	1190.49	1451.19	996.952	1068.2	1223.04	1056.29	1265.03	1185.61
sucD	KPN_00735	2753.34	4002.82	4127.06	2419.43	2170.42	2548.33	2432.22	1757.32	1656.92	2396.07	1548.39	1694.15	2260.1	2062.32	1850.19
sufB	KPN_02140	76.4675	23.6632	69.8315	17.2424	10.4057	20.0469	0.1	0.1	0.1	6.70831	4.86804	8.3955	0.1	6.50329	6.92632
sufC	KPN_02139	253.371	97.832	142.407	117.064	140.994	135.486	33.5232	51.7072	51.0549	63.8055	67.995	68.8207	81.3178	59.7587	57.3598
sufD	KPN_02138	42.8481	45.0955	30.7982	71.6002	73.0913	74.5012	8.26952	15.3278	14.0553	25.7634	21.2838	20.0819	15.3465	16.4719	15.1392
sufE	KPN_02136	9.255	10.123	15.6891	0.1	0.1	0.1	0.1	0.1	0.1	0.1	0.1	0.1	0.1	0.1	0.1
sufI	KPN_03435	23.8122	15.8457	20.0789	45.2029	56.0048	30.4436	15.8805	22.404	22.9283	49.592	48.4421	41.6375	54.0527	49.6812	52.9616
sufS	KPN_02137	15.6439	16.167	24.6249	46.2413	55.0505	38.5532	2.41618	17.4275	7.19313	15.3768	25.9653	24.9278	7.96697	14.3767	8.54629
suhB	KPN_02865	247.689	224.471	229.964	758.849	896.103	890.096	486.695	403.714	483.063	540.388	676.386	662.556	449.122	480.385	469.335
sul	KPN_pKPN5p08200	82.8712	71.1721	68.1402	0.1	0.1	0.1	8.17628	2.50904	4.7314	0.1	0.1	0.1	22.0732	21.6678	19.5257
surA	KPN_00050	370.494	355.197	324.116	361.616	368.387	365.863	262.773	384.594	412.324	521.505	522.591	609.414	535.836	507.449	547.772
surE	KPN_03106	26.1978	39.4345	24.5591	40.2179	42.2812	51.751	46.7006	32.5642	58.5598	112.872	95.4888	115.589	46.4377	56.6673	48.6652
syd	KPN_03136	0.1	16.0958	30.5496	0.1	0.1	0.1	96.0336	230.422	220.771	36.5746	37.3218	33.3371	7.13152	15.2005	10.3976
tag	KPN_03907	41.3608	38.3764	19.3565	0.1	0.1	0.1	0.1	0.1	0.1	0.1	0.1	0.1	7.67961	7.34678	7.17349
talA	KPN_02798	921.05	692.199	871.499	239.206	334.947	345.014	286.957	255.233	238.356	315.09	353.038	304.017	116.595	116.553	130.383
talB	KPN_00008	1477.41	2426.38	1442.52	1386.61	1213.09	1226.25	1088.37	1487.12	1701.78	1282.74	1083.44	1197.17	1374.75	1311.49	1171.94
tas	KPN_03243	4.30775	3.93193	17.3946	16.5018	9.28529	18.1633	43.1589	20.4669	14.945	30.9806	21.3345	29.2813	0.1	0.1	0.1
tatA	KPN_04332	410.519	344.207	308.616	166.002	15.1033	15.5089	213.522	424.847	389.794	245.159	194.752	283.859	438.177	388.613	460.227
tatB	KPN_04333	16.5047	20.4119	5.9191	43.4479	56.6623	54.1041	32.8278	29.3453	25.8207	65.278	53.4978	55.3731	55.7937	60.2241	49.5251
tatD	KPN_04335	0.1	0.1	0.1	0.1	0.1	0.1	0.1	0.1	0.1	5.32903	3.04929	4.50835	17.1569	16.2104	16.3672
tbpA	KPN_00067	16.0739	24.0735	42.7012	10.1322	8.75532	7.61999	5.52283	4.44834	8.36667	10.7236	12.2107	12.0799	1.22106	3.40802	3.17404
tdcE	KPN_02292	5.79437	17.8702	0.1	19.0466	7.97004	10.5351	0.1	0.1	0.1	7.24422	6.34245	8.00251	16.0092	14.7606	9.61979
tdh	KPN_03961	983.531	1376.96	1177	689.443	846.413	638.804	750.936	524.593	521.884	642.678	691.629	612.052	480.731	520.801	520.388
tdk	KPN_02200	60.493	310.206	41.568	98.6106	120.092	110.963	35.1932	40.4107	59.9124	167.671	230.092	218.538	191.054	139.639	150.133
tehB	KPN_01940	0.1	0.1	0.1	4.82978	45.0785	9.31675	0.1	23.8383	14.0826	9.15917	7.28403	5.79673	0.1	25.0536	28.6278
tesA	KPN_00472	12.5026	7.63057	17.5189	16.4374	15.241	15.7996	12.0968	38.3544	12.1038	15.685	12.2113	13.1311	13.0477	15.4016	12.1772
tesB	KPN_00415	8.07064	16.7649	48.8014	54.031	36.5156	40.9182	33.929	56.1966	47.4685	36.1612	28.2881	22.3612	60.2308	43.5815	56.44
tgt	KPN_00357	35.7963	25.5521	42.2333	99.0055	71.2107	79.4534	51.0668	41.2597	42.3867	44.3381	48.1931	39.249	47.6083	44.1964	62.0067
thiE	KPN_04375	0.1	0.1	0.1	0.1	11.0587	7.94234	0.1	0.1	0.1	0.1	0.1	0.1	0.1	0.1	0.1
thiI	KPN_00375	40.9322	29.953	35.6165	152.792	139.044	133.924	51.4348	57.4547	50.3123	63.8691	67.6623	64.0994	55.4937	55.0939	47.1911
thiJ	KPN_00377	16.1188	18.6825	18.6415	60.0316	38.4957	30.8757	18.3607	0.1	9.35684	0.1	0.1	0.1	11.1321	7.52655	15.5206
thiL	KPN_00369	21.4336	9.6449	38.6166	49.9166	43.2618	40.8902	39.5328	23.6262	26.9007	40.4025	49.5949	41.4851	17.7054	23.2162	18.537
thrA	KPN_00002	611.628	19.8018	353.679	53.139	60.9175	66.1214	38.2044	40.7231	43.2149	30.7458	30.2975	28.715	23.8853	24.8727	22.3513
thrC	KPN_00004	49.5136	69.8346	82.2391	217.769	167.669	188.68	111.193	63.0051	89.89	74.3574	75.4078	54.8819	65.3399	80.3015	80.2738
thrS	KPN_02180	510.907	392.809	366.279	291.188	291.249	276.963	244.547	479.28	380.962	399.989	384.574	397.403	482.126	444.402	450.429
thyA	KPN_03236	63.6041	79.1624	61.1236	92.0599	136.65	124.914	81.5321	73.1125	73.2839	106.209	116.203	129.097	108.959	126.354	131.159
tig	KPN_00398	3527.09	4319.92	3503.15	3526.57	3320.72	3272.86	3440.21	3979.08	3434.51	3398.43	3422.4	3280.71	4106.88	3678.1	3487.73
tktA	KPN_03357	1351.54	1100.76	1104.2	943.991	1110.83	1006.05	1374.28	1250.86	1199.26	1289.69	1108.17	1112.47	1093.9	1320.77	1175.66
tktB	KPN_02799	201.896	282.181	279.053	220.608	254.484	237.666	155.919	209.954	191.259	246.015	245.806	261.499	211.152	190.39	192.878
tldD	KPN_03653	141.23	111.162	136.054	248.529	214.412	193.704	130.935	164.986	141.307	194.379	197.388	191.972	166.342	179.863	179.893
tmk	KPN_01096	49.9845	18.7684	38.7068	44.0282	37.9509	34.6414	10.445	7.961	10.3561	34.9382	38.8975	40.0742	31.7145	29.0137	23.5992
tolA	KPN_00743	0.1	0.1	0.1	11.4614	11.2774	11.5185	8.74946	20.5611	22.3781	5.12112	8.06095	9.41865	17.4282	13.831	12.9631
tolB	KPN_03266	0.1	0.1	0.1	0.1	0.1	0.1	0.1	0.1	0.1	5.2219	3.48079	2.88989	0.1	0.1	0.1
tolB	KPN_00744	643.387	551.008	609.189	734.561	791.368	762.479	718.35	740.272	735.619	843.101	880.459	814.867	697.939	719.636	710.429
tolC	KPN_03449	166.81	243.368	221.546	321.859	282.833	267.999	230.478	160.257	205.764	220.524	226.056	222.862	175.351	206.035	191.809
tolQ	KPN_00741	157.07	131.675	162.723	227.976	218.77	204.511	77.3363	117.382	141.831	149.419	96.5214	163.532	89.4018	197.129	101.977
tolR	KPN_00742	67.8473	117.811	56.4321	139.922	34.0432	40.2459	131.863	127.329	118.841	86.1568	83.2393	93.008	156.648	162.913	144.141
tonB	KPN_02186	0.1	0.1	0.1	7.39078	8.92045	18.1155	0.1	0.1	0.1	7.379	9.92972	10.7455	9.87071	7.48971	8.93518
topA	KPN_01270	99.6191	88.4657	72.4807	127.04	117.281	116.028	56.1361	70.1246	74.813	98.4722	105.39	102.269	84.2378	107.753	93.795
topB	KPN_01208	0.1	0.1	0.1	11.2959	12.9408	13.5552	21.0318	24.3505	21.1057	0.838576	1.15905	0.775083	23.7314	19.3797	22.7932
tpiA	KPN_04005	6275.72	6111.79	5666.85	6689.15	5709.26	5400.8	8990.91	4734.05	7618.17	4776.24	5427.49	4662.02	6610.47	3450.67	6695.32
traT	KPN_pKPN4p07156	0.1	0.1	0.1	0.1	0.1	0.1	20.4993	23.2902	20.4368	0.1	0.1	0.1	0.1	0.1	0.1
treA	KPN_02303	282.075	293.712	279.492	154.066	138.529	133.061	72.6153	47.7538	51.6794	93.5436	106.946	96.108	35.6111	33.4984	33.3852
treC	KPN_04651	2.67405	7.2342	3.20144	39.6893	44.3458	43.0992	43.8121	69.6977	71.6533	64.9258	61.0974	63.4702	87.5297	90.2821	89.6754
treF	KPN_03869	0.1	0.1	0.1	10.9987	23.2334	18.6463	0.1	0.1	0.1	0.1	0.1	0.1	0.1	0.1	0.1
treR	KPN_04653	13.9674	18.7426	14.4584	0.1	8.26499	7.77806	0.1	4.66982	5.12234	6.49894	7.36367	7.75495	3.78267	2.04902	5.63711
trkA	KPN_03690	24.415	23.278	14.2807	39.1783	43.9269	57.5296	51.4839	70.8292	59.7788	38.3405	51.6516	56.5153	25.5017	26.9051	27.1156
trmA	KPN_04254	0.1	0.1	0.1	7.53789	6.76957	7.77366	0.1	0.1	0.1	16.1258	15.0313	15.198	3.73496	4.25206	6.03888
trmB	KPN_03392	18.1194	24.3029	17.797	69.6357	49.8541	57.2375	57.363	61.5254	46.1351	27.434	22.3544	21.9435	39.9874	33.0137	36.8727
trmJ	KPN_02864	58.4017	73.8192	82.8435	85.2126	104.123	99.5843	136.795	141.868	133.341	178.568	164.864	162.966	187.234	196.5	185.34
trpA	KPN_01253	54.2925	89.3004	85.7315	129.084	90.2341	100.649	11.5604	57.9392	52.3386	315.897	236.983	288.699	16.4757	37.817	40.2612
trpB	KPN_01254	57.2524	102.229	98.8555	159.933	158.503	155.787	80.4623	49.1617	67.0018	321.009	359.307	318.295	45.0094	73.6423	52.3054
trpC	KPN_01255	11.9042	14.7733	15.6436	48.1073	48.2178	47.103	12.2298	14.6923	36.8253	80.7561	109.731	129.646	18.1115	9.7174	26.7765
trpD	KPN_01256	5.86307	0.1	24.9686	13.5734	4.6634	6.88366	0.1	0.1	0.1	80.103	67.2952	97.1074	0.1	0.1	0.1
trpE	KPN_01257	1.78079	2.1609	0.1	0.1	0.1	0.1	0.1	0.1	0.1	60.8752	53.1522	69.7306	0.1	0.1	0.1
trpR	KPN_04848	0.1	0.1	0.1	7.28126	0.1	5.32617	0.1	0.1	0.1	84.5449	72.6063	73.8494	0.1	0.1	0.1
trpS	KPN_03755	455.729	294.023	517.041	290.115	332.805	343.873	434.264	510.026	426.99	456.467	463.619	372.477	484.534	530.745	533.81
truA	KPN_02708	2.25656	13.3456	15.4946	6.0424	7.02582	6.39905	0.1	0.1	0.1	12.5197	17.2019	12.8637	0.1	0.1	0.1
truB	KPN_03574	5.37049	10.1928	3.74151	20.7663	12.6182	9.90521	13.4017	13.9301	19.7258	19.7624	14.0208	20.8795	20.6369	25.7672	21.3227
truD	KPN_03107	12.0515	17.419	16.4741	44.5392	64.7049	55.4547	43.4642	29.1603	36.2458	30.3863	33.8934	31.4689	13.6165	19.0492	12.6626
trxA	KPN_04282	1941.48	2363.35	1469.53	3162.7	3172.69	4150.65	3202.79	4635.74	4903.29	3066.75	3056.59	2886.02	4104.6	3948.18	3983.58
trxB	KPN_00920	242.063	341.312	342.029	342.362	285.125	323.264	201.779	124.727	101.684	273.043	285.5	273.332	295.382	292.492	269.515
trxC	KPN_04629	2.83825	2.6816	2.19972	515.669	476.448	519.411	493.688	541.87	566.35	388.469	406.536	366.718	541.837	625.121	595.859
trxC	KPN_02905	0.1	0.1	10.9898	175.641	159.968	140.713	57.4808	90.4709	66.2854	51.5463	70.3973	49.2991	49.8733	45.6535	45.028
tsaC	KPN_03683	41.5829	58.2962	58.1747	15.3347	12.8407	12.7271	15.9084	0.1	9.43704	90.6304	79.8989	88.6328	0.1	61.7254	60.4847
tsaD	KPN_03471	27.1752	40.6743	60.5826	21.5776	22.7619	21.3055	14.4627	20.9805	22.5514	18.3668	16.9291	18.1387	37.0614	18.683	23.207
tsf	KPN_00183	7866.26	5864.89	6328.29	6316.57	6820.49	6445.47	7369	8273.35	9222.64	6844.8	8088.43	8058.16	7688.91	7156.47	8819.84
tsx	KPN_00363	149.262	144.838	102.716	136.2	132.363	146.265	150.899	159.667	212.313	221.345	213.907	196.719	154.239	172.719	175.726
ttcA	KPN_01375	12.6003	19.3136	25.4194	63.9404	51.4678	49.6521	38.4527	29.5099	52.4611	40.2631	40.6686	39.6386	19.075	23.3791	24.5849
tufA	KPN_04357	22004.8	25792.4	22082	18303.5	19504.3	21027.4	29614.9	22911.4	26183.8	21382.4	18450.7	20518.4	18138.6	19084.7	17570.2
tus	KPN_01518	11.5961	4.05485	7.54492	0.1	0.1	0.1	0.1	0.1	0.1	0.1	0.1	0.1	0.1	0.1	0.1
tusA	KPN_03836	8.94865	85.3227	46.7956	148.767	120.734	108.276	18.0839	31.1401	65.3872	91.012	71.5393	75.8192	29.8352	45.5344	38.7422
tusB	KPN_03728	0.1	0.1	0.1	39.1001	30.6635	33.745	0.1	0.1	0.1	0.1	0.1	0.1	45.0136	27.9334	35.4585
tyrA	KPN_02922	13.9488	21.4595	20.3321	24.9779	7.35459	13.8742	24.9234	16.2947	16.3693	5.86396	10.8206	13.5614	6.28086	10.103	4.99715
tyrB	KPN_04441	93.8939	120.5	91.7878	104.447	136.128	124.149	107.924	115.377	130.978	169.281	166.449	160.348	70.1658	101.457	83.7672
tyrR	KPN_01305	39.3641	54.074	52.9957	38.5361	37.9095	35.0756	17.1814	12.6455	15.0465	29.0385	30.0099	23.7379	22.8652	16.7963	32.5433
tyrS	KPN_01975	279.34	345.237	268.72	365.098	393.824	403.36	341.16	298.643	350.61	413.026	439.875	437.041	310.696	357.976	289.415
ubiB	KPN_04331	7.41299	19.4092	14.4693	20.167	14.7682	16.3923	13.0651	14.6577	13.4774	10.9489	12.1647	13.316	19.7275	20.1534	20.9327
ubiC	KPN_04427	2.95426	0.1	0.1	6.70076	6.61552	5.68153	7.94268	2.27678	4.10138	9.40328	15.4987	11.9511	10.0106	12.8168	12.7387
ubiD	KPN_04337	18.5269	14.84	29.6138	87.6401	83.9913	89.6039	38.8149	33.7872	58.3994	52.3633	56.9949	49.6161	46.8983	59.5814	52.0747
ubiE	KPN_04329	83.1088	139.149	84.1352	74.4794	82.4094	74.9534	168.664	98.1948	108.966	174.801	148.233	175.906	86.955	130.792	114.423
ubiF	KPN_00687	20.4998	24.2097	26.1969	26.7455	30.6335	29.0429	28.5515	30.1671	44.7135	37.6116	40.411	51.0825	51.9947	51.3765	39.4223
ubiG	KPN_02641	12.3142	36.0296	21.5317	27.8217	42.3563	60.0467	78.6269	55.9567	61.4148	63.6857	74.7638	66.258	54.8852	50.7338	59.8915
ubiH	KPN_03343	5.69672	31.3657	4.93522	9.00525	17.3233	12.7033	3.96535	12.7803	13.2475	17.0102	14.6853	16.9265	19.4173	18.8872	17.9947
ubiX	KPN_02701	1.92584	5.75034	9.10347	0.1	0.1	0.1	0.1	0.1	0.1	22.8943	9.51883	16.4774	0.1	0.1	0.1
udk	KPN_02519	32.9765	17.5405	42.9644	58.1605	50.6262	50.0023	62.4324	75.9852	83.6133	81.1719	87.3354	82.3482	76.8341	74.9442	72.1993
udp	KPN_04327	282.974	220.934	256.948	264.111	285.538	311.739	128.477	112.172	131.763	371.591	378.07	400.379	196.856	276.309	276.34
ugd	KPN_02493	246.92	469.883	309.469	577.883	502.148	526.674	224.309	284.218	357.523	336.345	290.846	301.67	370.251	394.319	384.426
uge	KPN_02492	99.5024	50.938	188.021	43.9248	50.1734	49.7541	67.968	74.7657	62.992	89.4613	89.0743	84.6254	81.3473	86.4067	89.8911
ugpB	KPN_03813	86.9501	66.4157	58.3794	130.296	136.011	114.249	35.8954	46.1318	46.4009	74.3574	80.0878	81.6343	29.542	31.1079	26.5428
ugpQ	KPN_03809	10.5124	15.6306	7.65142	32.9202	29.5739	22.7121	13.3919	10.7931	12.0734	29.7821	32.1609	34.9609	20.8469	24.9882	18.5637
ung	KPN_02903	41.2593	97.6015	44.6558	98.791	89.0993	83.8253	144.166	123.141	119.338	95.8942	84.9846	79.65	108.921	83.9885	101.681
upp	KPN_02821	431.164	662.725	655.958	947.372	1007.32	1021.73	1110.16	852.2	962.47	915.697	916.117	883.376	602.646	760.412	693.83
uppP	KPN_03461	0.1	0.1	0.1	0.1	0.1	0.1	7.93974	0.1	0.1	8.55991	6.81367	4.0747	0.1	0.1	0.1
ureA	KPN_03465	87.1748	51.8355	146.524	0.1	0.1	0.1	0.1	0.1	0.1	0.1	0.1	0.1	0.1	0.1	0.1
ureB	KPN_03466	16.3625	5.85686	15.5583	10.6665	6.06301	4.73311	0.1	0.1	0.1	0.1	0.1	0.1	0.1	0.1	0.1
ureC	KPN_03467	49.0339	4.62479	44.941	0.1	6.89526	12.5774	0.1	0.1	0.1	0.1	0.1	0.1	0.1	0.1	0.1
ureE	KPN_03468	28.4067	32.1196	55.3915	22.0381	24.7551	22.7921	0.1	0.1	0.1	0.1	0.1	0.1	0.1	0.1	0.1
ureG	KPN_03470	89.5729	155.43	110.861	73.7766	71.3366	91.3787	0.1	0.1	0.1	10.0001	18.0179	18.1484	0.1	0.1	0.1
usg	KPN_02709	31.3609	56.6862	86.7234	99.268	90.4332	85.6761	101.957	128.989	109.811	87.1107	73.9695	99.5975	75.5791	85.8971	71.5792
ushA	KPN_00461	106.144	102.229	111.175	114.884	138.985	129.36	85.5071	100.254	97.9258	99.9227	98.6575	108.803	106.812	110.875	114.908
uspA	KPN_02552	25.8452	5.29984	22.6172	0.1	0.1	0.1	9.10231	14.7119	14.1232	11.997	12.8955	12.165	16.4584	4.50939	4.69724
uspA	KPN_03860	5979.31	7635.46	6563.97	3478.13	1456.04	1427.26	3543.27	59.8607	89.6655	156.385	238.701	112.702	17.1751	127.459	99.4306
uup	KPN_00978	42.4074	42.4937	46.7371	61.9292	42.7039	44.4038	57.893	65.6278	51.504	24.5184	27.5303	30.8857	27.9691	30.2796	31.255
uvrA	KPN_04445	50.8142	45.8637	32.1557	60.8189	50.3688	58.6901	69.5531	66.9009	73.7758	94.5929	92.1742	93.7679	72.8534	74.8639	74.6801
uvrB	KPN_00804	7.39095	0.1	7.48106	150.054	179.183	171.388	12.9708	13.3454	16.6895	22.6276	19.4799	22.6504	38.701	39.6064	37.3221
uvrC	KPN_02411	2.43549	4.15683	7.71186	11.9759	6.97172	11.194	10.2119	17.6558	13.9307	15.4194	16.8535	17.3725	14.883	13.0088	19.9266
uvrD	KPN_04312	13.054	6.61083	22.3723	6.74883	6.4177	3.3713	8.57427	13.4375	12.106	12.2188	14.1089	10.5538	21.4579	19.642	19.4661
uvrY	KPN_02412	37.3428	39.7174	40.247	49.605	38.5896	43.0452	68.3606	42.1588	49.8857	47.9874	56.6686	45.5191	52.8483	64.3182	62.546
uxaA	KPN_03519	0.1	0.1	0.1	0.1	0.1	0.1	0.1	0.1	0.1	12.4123	0.1	2.08892	0.1	0.1	0.1
uxaB	KPN_01640	5.41154	13.9798	2.24776	10.0039	18.0385	15.0621	2.97018	8.88109	6.78519	23.4417	21.4373	27.3284	17.7113	13.6102	21.1028
uxaC	KPN_03520	17.925	15.6641	21.9584	63.9883	63.2602	59.8606	20.252	22.3159	22.8845	61.2568	53.8391	65.2126	19.7313	20.4714	17.9722
uxuA	KPN_02604	36.1822	37.863	56.7392	74.8389	70.8481	76.1499	32.6148	19.9479	27.8075	40.2337	42.4612	42.6829	14.8247	10.3263	15.2161
vacJ	KPN_02727	59.6116	71.427	56.4979	23.2796	23.271	26.1837	6.66184	6.6094	6.11421	127.87	139.773	145.664	286.478	312.464	310.812
vagC	KPN_pKPN4p07074	9.74845	34.1364	18.7624	0.1	0.1	0.1	0.1	0.1	0.1	39.3923	45.6492	7.5311	0.1	0.1	0.1
valS	KPN_04663	179.327	217.965	179.642	253.74	273.007	271.621	240.224	261.331	266.532	207.044	200.855	193.675	208.955	240.55	224.385
visC	KPN_03342	15.243	10.9915	17.0944	18.6366	25.5555	18.2577	66.481	95.9453	73.6689	56.5948	54.539	54.0494	47.8365	37.3959	40.5878
waaA	KPN_03972	21.857	23.5814	21.7854	62.9537	56.4444	68.7006	21.7694	22.387	20.9047	36.4816	32.6611	36.5145	32.9839	34.9361	33.7478
waaC	KPN_03965	0.1	0.1	0.1	0.1	6.99858	3.20503	14.7596	9.40889	9.48408	8.64747	8.28722	7.32904	7.63144	9.44649	9.41426
waaE	KPN_03973	0.1	0.1	0.1	3.28723	0.1	0.1	0.1	0.1	0.1	13.0236	12.5321	13.3269	0.1	0.1	0.1
waaF	KPN_03964	5.18339	14.6769	10.4571	25.5002	31.043	23.8506	7.54273	7.65069	20.6202	35.288	30.0936	19.9137	30.1653	32.5677	27.3469
waaQ	KPN_03968	6.23467	2.98001	11.9944	11.1407	10.9836	9.57806	0.1	0.1	0.1	0.1	0.1	0.1	0.1	0.1	0.1
wabH	KPN_03970	6.34313	17.0467	11.275	6.29499	7.00779	4.15565	0.1	0.1	0.1	10.8943	10.1146	9.08398	0.1	0.1	0.1
wabN	KPN_03967	0.1	0.1	0.1	18.3085	19.0703	11.6076	12.5567	10.4631	8.61047	14.1379	13.9801	13.6419	0.1	0.1	0.1
wbaP	KPN_02509	9.02686	9.47972	11.5282	0.1	0.1	0.1	15.4854	17.5901	17.6733	0.1	0.1	0.1	0.1	0.1	0.1
wecB	KPN_04286	29.5284	33.3014	31.0395	37.2012	22.4331	37.8388	28.8219	26.5911	31.7911	25.0443	25.1903	25.7942	34.4423	37.1134	37.4749
wecC	KPN_04287	10.3819	42.3017	29.8014	69.8489	64.797	62.4378	35.1117	30.4578	39.606	80.3476	87.4427	75.6329	66.8274	56.4872	68.0288
wecD	KPN_04290	7.8265	3.97174	6.41896	0.1	0.1	0.1	0.1	0.1	0.1	0.1	0.1	0.1	0.1	0.1	0.1
wecE	KPN_04291	28.7813	14.9102	77.2965	50.7001	47.2258	41.8026	7.02156	31.1407	46.087	91.7238	89.0463	85.4046	62.2888	73.6672	56.1224
wecF	KPN_04293	2.54913	5.0463	6.4209	0.1	0.1	0.1	14.9446	17.0826	14.1403	17.8443	14.7419	17.4567	14.4824	14.9501	13.174
wecG	KPN_04295	0.1	0.1	0.1	0.1	0.1	0.1	0.1	0.1	0.1	3.2754	2.90782	3.06171	6.27325	6.767	5.92383
wrbA	KPN_01029	6776.52	5126.98	4615.95	3320.92	4269.64	4426.57	2868	3608.4	3214.45	2497.58	2479.96	2443.9	3453.73	2884.75	3398.74
wza	KPN_02512	79.4663	68.8986	148.539	39.7309	24.385	27.8564	3.26761	13.3731	11.5922	43.005	34.3056	40.9817	52.8314	66.0329	60.6345
wzc	KPN_02510	2.9766	0.1	3.60941	43.8239	71.1506	66.1534	56.7299	88.9464	82.7846	55.9222	57.8064	59.7048	74.4635	85.1214	94.4332
wzi	KPN_02513	0.1	0.1	6.43358	0.1	0.1	0.1	0.1	0.1	0.1	7.67276	5.44252	7.20876	23.5633	19.6517	17.3748
wzz	KPN_04285	28.8275	53.4734	24.0086	77.6437	65.5353	70.7435	7.42838	18.6152	26.7318	43.6018	41.4543	39.1885	43.7289	49.3709	38.5505
xerD	KPN_03322	0.692473	6.1771	1.65667	0.1	0.1	0.1	0.1	2.06119	3.57871	9.12811	6.44614	4.01977	3.15674	2.7986	3.67438
xni	KPN_03149	7.16281	8.37896	9.63964	16.4008	13.2759	13.1881	0.1	0.1	0.1	16.5514	14.9695	17.3783	31.8687	17.6905	26.7516
xseA	KPN_02835	8.93958	1.37902	7.39576	9.97613	10.0582	11.4177	3.62753	6.25952	5.63143	6.47863	7.35358	6.7664	10.9428	9.64344	10.2079
xseB	KPN_00374	89.655	26.0746	107.775	235.584	216.629	47.179	0.1	23.4399	75.9892	82.6248	97.6421	83.6888	55.1218	104.354	77.3256
xthA	KPN_01220	54.582	58.9387	59.7661	67.5186	90.6248	84.1475	95.7244	94.2041	90.0023	96.9777	146.325	145.647	62.0902	85.4705	89.6634
xylA	KPN_03929	0.1	0.1	0.1	1.72891	1.56979	2.27841	0.1	0.1	0.1	0.1	0.1	0.1	0.1	0.1	0.1
xylB	KPN_03928	8.08101	0.1	5.11167	14.8048	21.8507	22.486	0.1	0.1	0.1	5.96816	5.23772	6.08785	4.58968	4.88889	4.30356
xylF	KPN_03930	0.1	0.1	0.1	2.28708	2.10561	0.1	0.1	0.1	0.1	0.1	0.1	0.1	0.1	0.1	0.1
xylR	KPN_03933	12.5847	2.15063	10.9932	7.63164	9.01439	10.1443	13.8674	7.66425	9.04621	8.81282	9.28612	10.7433	9.59265	8.98943	9.076
yabF	KPN_00043	22.0674	22.8289	62.3203	19.3646	0.1	15.8316	0.1	0.1	0.1	6.79343	5.7289	5.2082	0.1	0.1	0.1
yabN	KPN_00068	0.1	0.1	0.1	0.1	0.1	0.1	0.1	0.1	0.1	2.09199	3.72338	2.99468	0.1	0.1	2.54468
yacG	KPN_00104	20.6169	46.5168	14.2108	27.717	43.4835	37.8348	0.1	0.1	0.1	44.4065	38.275	36.7154	61.3972	44.1217	44.9231
yadE	KPN_00138	0.1	22.3511	0.1	3.30729	0.1	0.1	0.1	0.1	0.1	0.1	0.1	0.1	0.1	0.1	0.1
yadF	KPN_00134	0.1	0.1	3.51973	0.1	0.1	0.1	0.1	0.1	0.1	0.1	0.1	0.1	28.9854	21.0337	31.9112
yadG	KPN_00135	57.4986	62.3646	110.527	57.8931	44.5506	42.5509	38.6225	21.0008	31.4976	48.0486	44.0756	42.136	16.313	25.6353	25.1239
yadH	KPN_00136	0.1	52.2476	0.1	37.2542	0.1	0.1	0.1	0.1	0.1	0.1	0.1	0.1	0.1	0.1	0.1
yaeB	KPN_00209	0.1	0.1	0.1	0.1	0.1	0.1	6.29967	0.1	8.7837	0.1	8.74942	0.1	3.71641	0.1	0.1
yaeL	KPN_00189	5.13629	13.2727	5.00785	4.46162	5.06506	3.90954	0.1	2.10889	2.02203	8.91506	9.07122	3.40873	4.17982	6.1731	4.15226
yaeP	KPN_00203	175.659	293.59	253.951	244.265	92.3682	106.097	50.8606	17.998	81.6511	45.2577	157.679	45.8264	29.1245	45.1216	31.0573
yaeQ	KPN_00204	0.1	0.1	0.1	0.1	0.1	0.1	0.1	0.1	0.1	28.5616	30.8213	35.5949	43.6867	40.4375	47.7244
yaeR	KPN_00200	28.3721	8.97404	55.7619	87.037	53.9289	0.1	0.1	0.1	0.1	0.1	0.1	0.1	0.1	0.1	0.1
yafC	KPN_00222	19.7242	14.6825	7.19251	2.90039	6.73501	4.33093	0.1	0.1	0.1	17.1849	26.1328	27.7592	33.2315	26.2226	26.138
yafD	KPN_00224	0.1	0.1	0.1	15.1656	15.7449	12.7147	5.21709	0.1	9.938	13.2628	12.1046	15.7855	3.92546	9.92294	4.00485
yafE	KPN_00225	15.5108	26.8582	13.7138	72.419	76.6551	76.5161	0.1	10.1725	21.3094	25.8465	21.2166	23.7585	48.5549	35.6563	30.3532
yafJ	KPN_00237	33.6173	28.4846	27.6129	55.1842	41.8284	52.9236	12.5601	10.682	15.0866	22.5198	23.737	16.2864	21.0586	21.2791	22.1913
yafP	KPN_00248	0.1	0.1	0.1	0.1	0.1	0.1	0.1	0.1	0.1	0.1	11.9142	2.14988	0.1	0.1	0.1
yafV	KPN_00234	4.6221	5.43779	9.34304	15.5883	11.1882	8.16684	5.01147	0.1	0.1	9.37124	7.49484	11.6552	0.1	0.1	0.1
yaiA	KPN_00333	424.19	641.806	315.781	511.404	768.862	577.977	354.592	471.142	432.309	645.246	680.723	736.267	499.663	502.684	498.067
yajC	KPN_00358	667.498	1130.58	962.283	2531.35	2506.32	1652.22	2568.45	2397.24	2131.79	2011.12	2107.39	2097.51	2419.25	2338.57	2622.22
yajF	KPN_00337	62.5023	99.173	94.783	62.4503	70.9984	72.6523	37.3166	45.0905	53.0139	54.3592	50.9324	55.6804	53.816	55.9	54.6094
yajG	KPN_00396	261.594	164.373	381.535	103.678	103.665	84.6557	204.777	173.685	184.207	156.872	172.689	170.315	211.778	182.667	190.304
yajI	KPN_00364	0.1	0.1	0.1	47.8726	53.2206	57.3035	4.84472	14.4125	11.4569	0.1	0.1	0.1	3.64537	0.1	0.1
yajO	KPN_00371	111	157.923	120.319	60.853	52.7848	44.1657	48.4648	42.7171	31.5575	48.0633	46.3984	40.8099	42.1083	45.9333	40.7885
yajR	KPN_00380	9.95932	15.0038	5.99952	0.1	0.1	0.1	0.1	0.1	0.1	6.98593	5.18362	5.66968	0.1	0.1	0.1
ybaK	KPN_00462	43.5464	9.08544	80.0432	57.0629	71.6259	370.185	125.881	78.5531	81.0096	119.283	115.568	87.0864	108.849	128.185	121.931
ybaL	KPN_00459	4.71975	1.92566	11.4524	0.1	0.1	0.1	0.1	0.1	0.1	3.69243	4.51275	3.02178	0.1	0.1	0.1
ybaY	KPN_00416	1790.55	4181.62	4884.53	10493.7	5953.11	5905.23	1251.2	242.292	341.66	277.666	1212.82	312.705	750.382	706.423	588.758
ybbA	KPN_00473	11.2024	19.7627	22.1729	4.49682	5.17083	5.53506	3.2841	2.3236	2.33293	3.47058	2.70645	2.44366	2.68869	2.93212	3.49162
ybbJ	KPN_00466	0.1	0.1	0.1	7.58029	5.34837	5.18191	0.1	0.1	0.1	8.87128	7.49978	8.88578	9.93029	12.4999	10.6019
ybbK	KPN_00467	168.918	142.648	575.41	224.608	202.971	219.478	21.2247	27.3262	23.1667	148.526	156.453	161.635	124.261	162.179	141.358
ybbL	KPN_00468	12.6089	0.1	9.73567	6.44854	6.93677	6.57092	13.7496	10.7477	16.3259	4.02557	4.0864	0.1	14.6227	19.1639	14.2583
ybbM	KPN_00469	16.865	21.6855	9.01549	22.4368	27.3402	25.5394	17.864	36.5725	24.4151	16.8892	15.3145	17.448	12.3665	13.0348	11.7419
ybbN	KPN_00470	114.353	204.67	152.29	326.666	260.984	208.033	249.244	101.399	193.483	253.622	247.288	220.036	232.345	285.926	245.339
ybbO	KPN_00471	11.7158	13.2838	12.1979	14.5272	17.0259	14.7924	22.2164	15.3468	23.364	16.974	16.5558	10.9638	11.9109	12.1916	12.6596
ybcJ	KPN_00483	50.8185	44.9907	42.7207	85.1016	36.3916	46.4807	123.142	140.344	104.448	54.4179	60.8398	55.9854	149.59	89.4954	100.56
ybdG	KPN_00543	2.12534	3.13475	3.81097	4.0281	4.82572	4.21027	0.1	0.1	0.1	0.1	0.1	0.1	0.1	0.1	0.1
ybdQ	KPN_00652	2871.17	3395.73	2751.54	2358.75	1717.98	1753.76	1340.12	1095.03	1048.81	1110.62	1189.1	1030.63	788.71	990.327	1003.95
ybeB	KPN_00669	0.1	0.1	0.1	258.106	131.001	193.218	81.7382	78.2889	126.091	224.528	257.528	282.31	54.0949	88.0411	76.9271
ybeL	KPN_00675	343.989	267.985	167.13	888.539	930.896	942.079	372.72	533.55	543.628	568.932	362.634	358.297	435.43	495.51	500.464
ybeM	KPN_00658	3.01255	2.24283	4.75292	33.2003	34.4885	34.3713	19.1041	24.2333	26.1057	12.4583	19.0643	14.4466	3.73889	3.45151	2.25907
ybeX	KPN_00683	93.3408	67.6379	70.687	123.218	143.158	152.386	101.353	134.104	115.029	133.391	132.111	133.757	124.814	111.803	114.842
ybeY	KPN_00684	40.7507	68.2735	47.1003	80.5115	61.7122	63.3462	0.1	0.1	0.1	0.1	0.1	0.1	0.1	0.1	0.1
ybeZ	KPN_00685	86.0557	86.765	76.9748	132.958	110.005	104.811	50.1393	48.8873	45.1557	101.713	98.7541	96.033	82.3911	108.113	74.5632
ybfA	KPN_00718	0.1	0.1	0.1	3.60682	34.1917	29.5331	0.1	0.1	0.1	0.1	0.1	0.1	0.1	0.1	0.1
ybfE	KPN_00708	13.9458	0.1	0.1	14.3796	27.0077	28.1025	12.4143	6.99823	23.0694	0.1	0.1	0.1	0.1	0.1	0.1
ybfF	KPN_00709	30.9586	51.0532	65.452	14.6269	11.6415	16.3181	34.806	35.418	34.5841	38.2623	30.334	36.4032	17.0779	15.4941	16.565
ybgC	KPN_00740	19.0618	12.7443	8.53391	56.4068	45.4768	54.9124	92.1076	98.3099	84.8109	116.404	117.478	118.117	83.5152	96.8	112.341
ybgF	KPN_00746	164.096	172.074	119.359	236.114	251.271	235.445	599.345	454.617	598.697	394.388	321.094	385.86	328.208	321.051	337.148
ybgI	KPN_00721	76.6231	74.5212	39.8571	15.1391	10.29	9.76835	8.04083	9.5864	8.03626	19.1637	17.5225	15.9039	0.1	0.1	15.6572
ybgJ	KPN_00722	0.1	0.1	0.1	0.1	0.1	0.1	17.5073	28.3886	34.5419	23.3729	23.0285	21.3059	29.5694	29.36	30.7756
ybgK	KPN_00723	0.1	0.1	0.1	0.1	0.1	0.1	46.097	81.6359	60.5861	29.3614	34.561	30.8736	25.5726	32.0248	25.5011
ybhA	KPN_00780	19.4148	37.9119	34.7464	12.752	10.5438	8.82253	10.0239	2.83236	5.25739	9.06402	11.0456	10.9783	7.6775	11.1354	9.19315
ybhB	KPN_00798	134.96	231.037	159.28	85.7741	75.4866	64.8209	71.3345	64.9665	66.109	105.835	109.679	101.047	122.82	101.739	103.361
ybhC	KPN_00791	170.569	158.636	123.892	250.081	235.829	324.564	290.299	317.024	225.134	261.376	253.492	179.255	327.904	286.314	336.998
ybhF	KPN_00822	0.1	0.1	0.1	2.58774	3.66264	3.68244	0.1	0.1	0.1	0.790781	0.918114	0.838365	0.744339	0.860272	1.02514
ybhG	KPN_00823	30.7149	41.5648	37.4662	49.4611	40.2259	57.1915	28.2653	42.6317	38.1978	51.3115	55.1487	53.3863	33.8861	41.8973	42.9577
ybhK	KPN_00809	4.99068	2.78441	7.77133	9.78763	10.0561	11.9543	7.04855	18.416	5.97948	20.9157	7.67753	9.62725	10.2777	7.24733	10.5504
ybiB	KPN_00832	10.6126	15.5437	4.34568	0.1	0.1	0.1	0.1	5.39207	5.80732	19.2779	17.3219	18.4985	14.0285	15.6861	13.441
ybiK	KPN_00861	26.101	23.8716	9.60796	39.5063	48.2478	54.8244	26.6341	18.2819	27.1066	24.6872	28.3568	19.7915	8.71072	10.1379	8.45671
ybiS	KPN_00849	361.148	489.823	393.721	584.52	375.695	384.531	562.785	443.655	510.17	421.636	426.78	451.827	342.318	430.33	371.693
ybiT	KPN_00851	87.81	73.3094	94.5613	92.8131	115.138	121.324	99.5964	110.262	86.0727	118.378	99.5119	120.598	82.7799	90.5619	89.3668
ybiU	KPN_00855	19.0821	10.0479	17.2187	0.1	0.1	0.1	0.1	0.1	0.1	29.6818	28.2903	29.1095	29.2893	27.8835	8.25358
ybiV	KPN_00856	3.01934	7.52336	10.1241	8.22073	6.444	7.8565	4.36001	7.54635	4.08074	10.6018	12.1336	9.74777	13.8155	15.5548	16.5545
ybjD	KPN_00910	6.31893	13.9103	5.98076	13.7614	5.24917	10.1773	3.00163	5.6038	5.66992	4.5314	4.82661	3.32137	4.02393	3.75954	3.27381
ybjI	KPN_00875	0.1	0.1	0.1	0.1	0.1	0.1	0.1	17.4241	28.61	15.9729	21.1207	17.6336	17.6365	26.2464	12.644
ybjN	KPN_00884	0.1	0.1	0.1	67.5955	67.166	58.0038	26.2739	32.4199	30.7138	33.8669	33.273	33.3855	28.8143	29.3406	34.5627
ybjP	KPN_00898	261.464	260.103	271.693	157.107	108.446	107.658	21.5829	43.7476	15.3711	47.2341	31.1477	36.5266	67.6641	69.5343	69.4909
ybjS	KPN_00901	0.1	0.1	0.1	14.0944	11.7732	13.2449	8.66162	11.1291	17.8465	16.977	18.007	16.1894	14.0192	19.4082	13.9314
ycaJ	KPN_00924	8.62415	16.2299	5.81844	1.23602	0.603765	5.35718	0.1	5.81086	4.94809	10.2139	10.0053	11.2549	9.03188	21.2024	9.31239
ycaO	KPN_00933	27.8618	50.6586	34.956	63.6426	90.1119	90.1521	87.7498	79.9962	83.5331	82.8572	96.3797	92.3934	92.7191	90.6754	75.2314
ycaP	KPN_00934	10.0933	6.12541	7.10721	14.6344	3.61868	0.1	0.1	0.1	0.1	5.93954	4.18193	6.67783	6.42073	5.26645	8.42286
ycaQ	KPN_00943	1.9404	1.11602	4.87819	0.1	0.1	0.1	0.1	0.1	0.1	0.1	0.1	0.1	0.1	0.1	0.1
ycbB	KPN_00952	0.1	0.1	0.1	23.0147	24.4132	21.1114	26.4506	16.1747	25.1465	21.1525	17.0551	17.6092	15.3491	19.3237	18.9792
ycbJ	KPN_00946	27.9322	29.7718	19.5547	79.4139	89.197	83.6032	53.9131	59.1208	64.7831	3.97983	36.008	37.9544	54.0653	51.2047	45.5463
ycbL	KPN_00954	81.9335	128.91	78.8514	96.2083	114.619	107.022	94.4485	103.778	121.824	149.248	144.818	128.242	92.4021	111.523	94.9156
ycbX	KPN_00976	0.1	0.1	0.1	4.10292	4.10413	3.73646	6.83017	0.1	0.1	1145.15	1233.78	5.20554	7.27562	7.16921	6.67105
ycbZ	KPN_00984	0.1	0.1	0.1	5.80306	5.25612	6.54831	17.7855	12.8379	14.9482	12.5688	11.2839	11.3398	12.1108	15.9237	13.5626
yccF	KPN_00990	30.5533	60.4649	43.6347	0.1	0.1	0.1	0.1	0.1	0.1	0.1	0.1	0.1	0.1	0.1	0.1
yccJ	KPN_01028	1496.77	1816.39	1507.79	3054.32	1962.83	1943.25	1557.23	1140.76	1015.4	2487.06	2477.39	2509	1229	1614.06	1497.2
yccK	KPN_01005	22.2329	23.191	48.1068	62.5172	44.6596	39.2275	0.1	0.1	0.1	33.0964	22.5219	29.216	0.1	0.1	0.1
yccS	KPN_00989	1.52749	0.1	1.52273	0.1	0.1	0.1	0.1	0.1	0.1	0.1	0.1	0.1	0.1	0.1	0.1
yccU	KPN_00993	351.724	328.275	396.889	521.132	430.27	406.961	372.268	266.772	263.842	372.619	389.233	378.503	185.413	255.259	206.292
ycdB	KPN_01047	6.61059	6.00772	3.17901	12.1293	10.3896	8.56361	0.1	0.1	0.1	16.6243	15.6077	13.0718	16.8171	16.683	16.6908
ycdC	KPN_01039	5.71357	0.1	21.3262	16.8601	14.7218	17.9828	0.1	0.1	0.1	0.1	0.1	0.1	11.0721	11.0761	9.06731
ycdO	KPN_01046	126.379	165.802	129.227	346.828	337.126	327.146	89.6147	80.4773	71.7067	112.686	107.157	106.24	167.039	129.891	165.179
ycdY	KPN_01058	145.585	138.443	169.009	65.9339	98.1977	95.2464	39.3581	69.027	98.578	61.0171	47.3558	60.0823	66.2907	72.537	78.2154
yceA	KPN_01069	6.00437	16.9577	8.97479	15.1896	14.87	17.4682	4.9673	14.8434	25.7833	12.7738	11.037	16.0786	12.5254	12.308	11.8417
yceB	KPN_01075	38.4567	51.5596	64.3796	53.5503	43.1811	42.3328	86.6849	77.5232	62.992	45.9842	55.3247	50.6954	43.6149	29.4957	35.5933
yceD	KPN_01086	15.1915	33.4484	16.6218	124.328	11.5701	8.90957	0.1	119.774	107.491	90.0825	94.7825	111.046	128.698	118.365	124.274
yceG	KPN_01095	1.90519	2.78689	1.85567	0.1	0.1	0.1	0.1	0.1	0.1	0.1	0.1	0.1	0.1	0.1	0.1
yceP	KPN_01072	34.5752	15.4892	30.0135	0.1	0.1	0.1	0.1	0.1	0.1	0.1	0.1	0.1	0.1	0.1	0.1
ycfD	KPN_01134	50.5031	93.0965	79.5728	132.769	99.881	81.9525	36.4833	11.9971	44.6921	55.3914	41.8279	28.7344	12.5228	57.5066	48.3236
ycfF	KPN_01100	816.613	660.455	643.285	684.245	690.465	492.579	428.331	759.243	823.676	779.799	662.69	699.92	862.409	839.248	813.553
ycfH	KPN_01098	10.6079	11.4207	8.41668	11.4893	16.0551	14.6173	4.62462	16.6693	10.9538	16.0169	3.82492	15.4765	29.3294	31.9167	32.8759
ycfL	KPN_01101	0.1	0.1	0.1	32.7878	32.6136	28.5507	0.1	0.1	0.1	0.1	0.1	0.1	0.1	0.1	0.1
ycfQ	KPN_01109	0.1	0.1	0.1	15.1845	12.4743	12.2322	10.2246	11.0316	11.636	3.61979	20.9966	21.3526	9.22077	11.2171	14.7203
ycfU	KPN_01113	12.9226	8.30912	8.69988	14.4326	16.8845	17.6451	24.6677	30.2986	12.4674	9.7692	22.3094	14.1956	21.5526	11.8365	21.5238
ycfV	KPN_01114	66.9485	71.8496	81.5932	27.2767	24.4283	29.4531	63.9929	36.1152	46.2057	32.9007	29.2263	28.277	21.8759	16.9398	17.3119
ycfW	KPN_01115	9.35136	7.71718	14.0536	37.1179	37.4962	24.9671	27.5837	26.9651	35.3749	38.4971	37.427	34.218	33.2523	35.3488	34.299
ycfX	KPN_01116	47.5648	46.7787	65.4886	43.4075	36.2056	36.4182	102.673	99.604	82.2179	81.1988	31.9827	52.5829	28.4526	23.3988	53.8154
ycgB	KPN_02310	79.3669	52.4117	87.8518	72.9098	70.4574	68.6406	15.162	26.4271	38.3379	34.4417	31.8067	32.7079	19.3856	24.5769	20.5986
ycgM	KPN_02316	32.7622	51.5177	65.5787	0.1	6.73162	7.23242	77.0025	4.55546	5.15933	14.9184	16.0918	14.1175	0.1	0.1	0.1
ychA	KPN_02231	0.1	0.1	0.1	4.00488	3.78194	4.17046	0.1	1.73231	2.56684	6.31793	6.02172	6.45398	7.68595	9.6487	7.4752
ychF	KPN_02243	280.817	237.889	301.767	260.566	240.187	255.314	260.231	292.762	226.781	203.83	305.058	288.07	213.785	268.747	251.206
ychJ	KPN_02205	0.1	0.1	0.1	0.1	0.1	0.1	0.1	7.72658	8.87192	0.1	20.5589	18.9692	9.25374	13.6398	17.1696
ychK	KPN_02204	13.9099	7.88097	21.482	23.4651	14.1292	17.3253	0.1	0.1	0.1	26.2501	29.8059	24.2043	20.2261	16.7154	24.2313
ychM	KPN_02239	6.42868	0.1	33.5059	10.7484	10.1482	18.3472	0.1	5.8055	0.1	0.1	0.1	0.1	5.46992	12.0082	6.88557
yciD	KPN_01248	831.434	1698.04	1212.09	672.145	627.473	639.465	224.319	0.1	48.9474	362.077	409.821	166.64	97.2111	220.104	134.131
yciE	KPN_01151	31.039	192.2	61.1821	176.449	194.103	175.008	22.1031	12.3155	19.4953	606.086	527.292	554.868	68.7374	62.7725	69.1853
yciF	KPN_01150	276.324	166.497	293.237	253.261	246.593	185.993	98.6738	147.39	69.2901	1323.88	937.8	1113.44	207.298	183.949	215.181
yciH	KPN_01278	0.1	0.1	0.1	49.5911	55.7662	42.5169	45.168	61.921	53.486	27.8694	24.308	24.6931	61.2577	34.0746	60.5566
yciI	KPN_02187	852.39	1198.79	1593.06	654.229	297.411	421.968	49.7859	0.1	43.1395	73.6774	183.03	80.4873	18.4466	49.7117	23.4287
yciK	KPN_01267	50.5074	22.4066	81.9661	25.8661	28.8281	29.105	12.4207	14.8224	32.3001	35.7234	29.6342	31.74	32.1916	31.5843	27.4039
yciL	KPN_01265	69.6232	70.4213	51.0411	154.81	144.36	152.878	75.6481	88.689	75.9304	106.336	105.989	108.268	111.469	135.861	141.139
yciM	KPN_01276	0.355319	20.5086	8.76812	11.5331	21.5332	24.0047	29.0265	38.0807	69.5307	36.4767	39.8335	41.7851	42.85	37.2602	40.4889
yciN	KPN_01269	309.949	642.993	446.168	338.047	209.058	451.901	337.759	461.149	381.336	413.124	450.33	449.214	398.306	422.242	374.509
yciO	KPN_01259	291.447	334.24	281.588	116.982	148.653	118.847	206.495	232.705	220.499	215.524	337.324	192.55	219.853	259.932	183.464
yciT	KPN_01280	25.8884	27.4456	48.5699	30.2253	34.9863	44.906	93.2952	84.1834	81.5495	68.651	59.8802	67.013	80.0162	60.1603	71.0189
ycjG	KPN_01308	14.7521	16.0406	26.5259	70.6085	63.6698	66.6457	28.497	34.6368	34.0495	51.7102	51.6966	48.2778	47.4181	51.6424	51.9639
ycjI	KPN_01309	0.1	14.9325	0.1	24.077	17.8375	23.1023	11.3259	14.4904	11.2281	16.4888	15.2825	16.5064	15.3233	19.0157	16.2372
ycjX	KPN_01301	12.5501	10.6584	39.1016	8.30311	8.25409	9.876	0.1	0.1	0.1	0.1	0.1	0.1	9.62688	10.6351	10.5791
ydaA	KPN_01529	560.252	416.8	825.949	474.462	386.328	374.927	425.72	135.276	148.402	223.138	239.946	188.823	87.2551	128.603	83.8031
ydbK	KPN_01446	47.6988	39.1656	38.8627	32.1695	29.0047	34.2032	6.9293	7.48741	6.58256	31.2717	34.8852	32.9136	29.8813	32.5511	34.0504
ydcF	KPN_01500	16.633	14.8309	36.5279	9.75596	14.4114	14.2569	56.6661	41.7861	8.2421	14.0063	15.6816	16.5708	16.4601	15.7897	15.7369
ydcG	KPN_01944	46.2729	53.1276	71.5668	53.2992	44.5901	37.0125	75.5499	58.5036	59.9926	46.784	49.552	50.4146	51.5594	74.4179	80.7202
ydcI	KPN_01950	0.1	0.1	0.1	18.9242	23.1357	20.6492	0.1	0.1	0.1	3.67702	3.05508	4.22231	3.8093	7.99746	6.48949
ydcJ	KPN_01947	31.7748	39.4799	50.2588	9.91771	17.5835	19.2178	7.42986	32.6198	32.159	21.9765	20.4365	33.0588	21.7791	18.5013	21.1783
ydcL	KPN_01939	74.4151	97.1859	63.7899	94.5076	98.9323	81.4302	247.502	130.052	174.845	40.8477	42.5406	35.5586	64.8962	94.2682	71.1777
ydcS	KPN_01928	39.766	57.6047	50.7341	15.717	20.4737	19.752	13.782	13.55	20.2989	20.9908	21.6331	21.6643	5.06889	5.30163	4.3488
ydcW	KPN_01924	162.7	187.108	239.281	88.7151	99.9975	104.268	0.1	0.1	0.1	20.0337	14.169	9.12342	13.6456	4.38031	7.35715
ydcY	KPN_01917	199.683	148.99	123.132	12.5398	19.5231	15.8661	32.6869	29.2931	37.5861	0.1	0.1	0.1	38.857	27.301	37.9423
yddH	KPN_01888	0.1	0.1	0.1	13.6705	5.3927	0.1	0.1	0.1	0.1	0.1	0.1	0.1	4.88676	0.1	3.90658
ydfG	KPN_01590	250.411	233.918	291.117	452.735	448.23	424.989	335.683	304.063	336.164	480.559	511.385	460.2	449.882	520.468	527.638
ydfH	KPN_01589	0.1	0.1	10.5073	12.0106	5.44643	13.6275	113.563	172.025	140.323	29.9949	38.9276	40.0041	179.945	217.5	215.337
ydfI	KPN_01587	0.1	0.1	0.1	0.1	0.1	0.1	4.08936	5.61905	6.11154	5.49046	4.08618	5.41196	0.1	0.1	0.1
ydgA	KPN_01514	90.692	111.12	118.83	112.467	105.218	108.078	351.402	458.73	474.873	213.66	211.265	200.335	191.777	273.01	248.761
ydgG	KPN_01564	20.7115	0.1	11.2811	15.3019	8.41866	11.7764	0.1	0.1	0.1	0.1	0.1	0.1	0.1	0.1	0.1
ydgH	KPN_01525	484.376	449.488	426.427	396.173	418.435	390.554	369.368	308.643	355.24	421.147	443.847	384.529	372.976	423.488	403.541
ydgJ	KPN_01959	16.3089	9.05855	10.8741	8.45237	11.5072	7.44291	38.2986	34.3848	37.0151	9.26435	4.19803	10.7576	0.1	0.1	0.1
ydhD	KPN_01992	354.688	115.995	69.5074	164.601	179.848	187.147	27.3315	162.106	210.699	338.889	342.583	344.842	202.806	239.885	200.785
ydhF	KPN_01986	139.449	130.121	158.142	84.4846	102.351	108.46	91.8966	86.6632	56.5281	70.439	68.5639	66.4468	47.6886	46.6923	54.8431
ydhJ	KPN_01983	2.99864	2.67559	2.91556	0.1	0.1	0.1	0.1	0.1	0.1	4.13784	5.78107	6.27588	0.1	0.1	0.1
ydhL	KPN_01987	0.1	0.1	0.1	22.8847	32.5497	26.2117	0.1	0.1	0.1	0.1	0.1	0.1	14.6049	16.1586	23.1384
ydhZ	KPN_02132	0.1	0.1	0.1	0.1	0.1	0.1	0.1	0.1	0.1	29.8335	35.0763	28.2625	28.128	26.4026	20.2498
ydiH	KPN_01528	31.3868	0.1	45.5478	244.732	294.405	208.073	286.467	156.645	226.396	192.358	223.673	209.182	108.181	116.711	121.709
ydiJ	KPN_02158	10.1507	7.49926	6.6807	4.08841	1.20621	5.12448	1.66279	0.1	0.1	6.36441	6.3768	6.42761	5.87222	4.8587	4.82068
ydiY	KPN_02182	6.24072	0.1	4.44779	0.1	0.1	0.1	0.1	0.1	0.1	24.061	29.3894	30.6679	0.1	0.1	0.1
ydiZ	KPN_02184	0.1	0.1	0.1	0.1	0.1	0.1	0.1	0.1	0.1	33.4511	44.7754	40.7083	0.1	0.1	0.1
ydjA	KPN_01205	555.585	804.021	793.583	466.602	482.159	446.239	323.876	243.708	266.959	159.382	155.511	176.963	152.084	185.066	181.481
ydjN	KPN_01238	0.1	0.1	0.1	81.5108	49.097	47.9734	44.1203	37.8158	26.3409	32.0006	35.0612	35.4691	43.712	39.8945	42.3704
yeaC	KPN_01199	43.7451	49.2547	34.6587	141.247	127.146	111.708	111.836	120.553	91.8682	50.0739	46.9115	45.1295	87.0353	80.2517	76.9781
yeaD	KPN_01196	52.4907	235.566	122.155	196.85	152.713	147.558	149.672	143.278	178.091	214.607	228.718	225.137	195.191	216.567	192.198
yeaE	KPN_01195	0.1	0.1	0.1	0.1	0.1	0.1	23.5586	6.67424	12.5669	0.1	0.1	0.1	0.1	0.1	0.1
yeaG	KPN_01193	1161.12	1131.91	1047.66	685.317	762.192	753.756	455.856	607.929	624.092	459.842	450.803	453.715	446.84	480.385	446.025
yeaO	KPN_01174	0.1	0.1	14.8761	0.1	0.1	0.1	0.1	0.1	0.1	15.053	11.6961	15.7195	9.33825	10.4872	12.6692
yeaP	KPN_01172	0.1	0.1	0.1	0.1	0.1	0.1	0.1	0.1	0.1	1.41763	1.7167	1.3315	0.1	0.1	0.1
yeaT	KPN_02556	0.1	0.1	6.27784	0.1	0.1	0.1	0.1	0.1	0.1	4.06398	4.44169	5.28467	3.18197	3.76397	3.61386
yeaY	KPN_02323	44.5963	36.1937	40.3396	36.1679	44.3007	50.2164	49.6829	45.787	46.3035	47.4616	50.3807	37.6422	40.8554	39.9638	45.8998
yeaZ	KPN_02324	0.1	0.1	0.1	0.1	0.1	0.1	49.7957	102.49	36.0726	0.1	0.1	0.1	110.269	0.1	82.4459
yebE	KPN_02362	6.88454	13.5754	1027.77	17.4972	39.5252	27	0.1	11.7789	7.03594	23.1442	26.487	25.8063	23.9474	17.6248	17.4141
yebG	KPN_02363	18.3281	19.3174	11.9257	70.3347	87.7054	98.9761	44.9673	100.349	84.1854	0.1	17.7021	14.9581	0.1	0.1	0.1
yebK	KPN_02368	39.1373	41.9559	58.4988	58.423	48.6499	57.8958	7.87103	12.1028	21.3463	11.8891	34.1768	16.6557	59.9266	13.767	62.1925
yebO	KPN_02341	7.67398	0.1	23.4134	95.5737	146.365	149.491	33.3485	14.1306	30.4598	45.6271	48.1673	40.2799	10.628	23.358	17.3422
yebR	KPN_02348	266.437	129.566	151.147	83.0614	194.78	157.744	109.873	263.397	231.646	140.465	129.496	155.469	220.745	0.1	243.404
yebV	KPN_02352	60.0566	74.4618	79.2219	45.1676	66.9762	73.1806	0.1	0.1	0.1	0.1	0.1	0.1	42.2389	34.407	44.3359
yebY	KPN_02356	74.925	72.3909	62.3934	42.5344	86.721	80.912	131.711	167.032	153.962	128.812	126.203	133.257	145.61	156.307	136.639
yecA	KPN_02405	20.47	27.4921	20.5042	6.99398	7.51672	6.49569	56.4797	8.14258	44.5398	37.2154	55.5866	55.3271	8.79608	51.0274	9.55178
yecC	KPN_02415	31.1729	8.76381	31.4489	0.1	9.21822	0.1	20.5455	30.0533	16.5697	61.3302	68.1753	60.8398	58.1644	58.1133	8.40398
yecD	KPN_02381	80.0669	47.2048	24.9637	40.522	39.0574	39.6136	27.9886	8.39801	18.7425	40.9455	49.4125	0.1	17.2773	30.6314	23.3987
yecF	KPN_02413	0.1	0.1	0.1	68.0674	13.6814	22.3319	190.379	313.094	316.997	238.558	235.523	223.179	365.142	287.422	314.917
yecG	KPN_02391	0.1	0.1	0.1	0.1	0.1	0.1	229.737	80.4976	109.292	68.5482	68.4566	55.3078	3.83951	7.66339	8.80216
yecM	KPN_02387	0.1	0.1	0.1	21.8034	23.8196	21.7577	0.1	0.1	0.1	15.9739	17.604	16.8684	9.42573	9.77252	9.17337
yecS	KPN_02416	6.22862	0.1	10.4395	0.1	0.1	0.1	6.43757	9.79915	14.4659	0.1	0.1	0.1	0.1	0.1	0.1
yedD	KPN_02420	0.1	0.1	0.1	0.1	0.1	0.1	120.698	157.662	139.585	161.833	156.271	155.704	145.25	140.755	173.952
yedE	KPN_01506	0.1	0.1	0.1	0.1	0.1	0.1	0.1	0.1	0.1	14.9989	11.9835	14.7016	0.1	0.1	0.1
yedF	KPN_01505	0.1	0.1	0.1	0.1	0.1	0.1	18.9064	27.7355	0.1	0.1	0.1	0.1	0.1	0.1	0.1
yedI	KPN_02425	0.1	3.00631	0.1	20.4168	28.5839	28.4527	35.5303	39.6851	48.4496	109.885	52.755	64.0946	71.3532	67.9913	72.0705
yedJ	KPN_02429	0.1	0.1	0.1	2.98796	3.79058	3.29807	7.60898	9.32217	10.6844	9.02489	7.64984	7.42608	11.6384	9.41352	9.47927
yeeZ	KPN_02474	8.44051	8.10482	31.9632	86.1501	98.348	103.308	130.763	104.828	82.7578	68.0468	17.2466	9.15077	82.7081	93.3929	106.211
yegH	KPN_02516	1.44833	23.9485	0.1	4.44408	3.93918	0.1	0.1	0.1	0.1	0.1	0.1	0.1	0.1	2.9407	2.70003
yegQ	KPN_02532	22.4304	6.24869	20.3182	38.3355	21.8639	30.9478	9.384	4.25273	5.20066	12.2633	13.4945	21.2614	6.79176	19.1811	12.934
yegS	KPN_02533	19.8504	16.1538	20.298	18.8586	15.7015	17.5478	58.4279	66.262	66.4618	33.1673	32.9209	31.0963	15.071	20.9146	21.1954
yehS	KPN_02561	0.1	0.1	0.1	48.824	52.3546	63.0241	11.689	13.6699	12.6438	27.0597	39.9731	37.6664	36.4322	29.3323	25.0352
yehT	KPN_02562	20.206	16.0504	23.0106	0.1	0.1	20.4851	18.6757	17.5135	19.9375	0.1	0.1	0.1	11.8704	12.7999	15.1616
yehX	KPN_02565	0.1	0.1	0.1	4.68002	0.1	4.45858	0.1	0.1	0.1	0.1	0.1	0.1	0.1	0.1	0.1
[truncated: 267 more rows]
